# Supplementary material for: The association between vision impairment and multi-site pain in middle-aged and older adults in China: results from the China health and retirement longitudinal study
Source: Front Public Health. 2025 Jun 16;13:1579774. doi: 10.3389/fpubh.2025.1579774 (PMC12206877; doi:10.3389/fpubh.2025.1579774)
Supplement: Supplementary file 1 [file Data_Sheet_1.xlsx]

## Sheet: Sheet1
ID	householdID	communityID	VI	drinking_status	physical_activity_level_v	physical_activity_level_m	physical_activity_level_i	self_reported_health_status	Head	Shoulder	Arm	Wrist	Fingers	Chest	Stomach	Back	Waist	Buttocks	Leg	Knees	Ankle	Toes	Neck	chronic_disease_status_1	chronic_disease_status_2	chronic_disease_status_3	chronic_disease_status_4	chronic_disease_status_5	chronic_disease_status_6	chronic_disease_status_7	chronic_disease_status_8	chronic_disease_status_9	chronic_disease_status_10	chronic_disease_status_11	chronic_disease_status_12	chronic_disease_status_13	chronic_disease_status_14	chronic_disease_status_15	age	gender	residence	marital_status	health_insurance_status	household_monthly_expenditure	chronic_disease_status	household_monthly_expenditure_g	physical_activity_level	Number_of_painful_body_sites	edu
010104101001	0101041010	0101041	0	3	2	1	2	2	1	0	0	0	0	0	0	0	0	0	1	0	0	0	0	2			2	2	2	2	2	2	2	2	2	2	2	2	53	1	3	1	1	3500	0	4	2	2	1
010104101002	0101041010	0101041	0	3	1	2	2	2	1	0	0	0	0	0	1	1	1	1	1	1	0	1	0			2	2		2	2	2	2		2	2	2	2	2	55	0	3	1	1	3500	0	4	1	5	1
010104102001	0101041020	0101041	0	3	1	2	2	1	0	0	1	0	0	0	1	0	0	0	0	1	0	0	0	2	1	2		2	2	2	2	2	2	2	2	2	1	2	64	1	3	1	1	100	1	1	1	3	1
010104102002	0101041020	0101041	0	1	1	2	2	1	0	0	1	0	0	0	0	0	1	0	1	0	1	0	0	1	2	2	2	2	2	2	2	2	2	2	2	2		2	67	0	3	1	1	100	1	1	1	4	1
010104103001	0101041030	0101041	0	1	2	2	1	2	1	1	1	1	1	1	1	1	1	1	1	1	1	1	1		2	2	2	2		2	2			2	2	2		2	55	0	3	1	1	1000	0	2	3	5	1
010104103002	0101041030	0101041	0	2	1	2	2	2	1	0	1	1	1	1	1	1	1	1	1	1	1	1	1	2	2	2	2	2	2		2	2		2	2	2		2	53	1	3	1	1	1000	0	2	1	5	2
010104104001	0101041040	0101041	0	3	1	2	2	1	1	0	0	0	0	0	1	0	1	1	1	1	1	1	1		2	2	2	2	2	2	2	2	2	2	2	2	2	2	67	0	3	1	1	400	0	1	1	5	1
010104105001	0101041050	0101041	0	3	1	2	2	3	1	1	1	1	1	1	1	1	1	0	1	1	1	1	1	2	2	2	2	2	2	2	2	2		2	2	2	2	2	73	1	3	1	1	4000	0	4	1	5	1
010104108001	0101041080	0101041	0	3	2	2	1	3	1	1	0	1	0	0	0	0	1	1	1	1	1	0	1	2	2	2	2	2	2	2	2	2	2	2	2	2		2	63	1	3	1	1	1000	0	2	3	5	1
010104108002	0101041080	0101041	0	3	1	2	2	2	0	0	0	0	0	0	0	1	0	0	0	0	0	0	0	2	2	2	2	2	2	2	2	1	2	2	2	2	2	2	66	0	3	1	1	1000	1	2	1	1	1
010104109001	0101041090	0101041	0	1	2	2	2	2	0	0	0	0	0	0	0	0	1	0	0	1	0	0	0	2	2	2	2	2	2	2	2	2		2	2	2		2	52	0	3	1	1	1000	0	2	4	2	2
010104109002	0101041090	0101041	0	3	1	2	2	3	1	0	0	0	0	0	1	1	0	0	0	0	0	0	0	2		2	2	2	2	2	2	2		2	2	2		2	52	1	3	1	1	1000	0	2	1	3	1
010104110001	0101041100	0101041	0	3	2	1	2	2	0	0	0	0	0	0	0	0	0	0	0	0	1	0	0		2	2	2	2	2	2	2	2	2	2	2	2	2	2	64	1	3	1	1	3000	0	3	2	1	1
010104110002	0101041100	0101041	0	3	2	1	2	3	0	0	1	0	0	0	0	0	0	0	0	1	0	0	0		2	2	2	2	2	2	2	2	2	2	2	2	1	2	72	0	3	1	1	3000	1	3	2	2	1
010104111001	0101041110	0101041	0	1	1	2	2	1	0	0	0	0	0	0	0	0	1	0	0	0	0	0	0	2	2	2	2	2	2	2	2	1	2	2	2	2		2	64	0	3	2	1	700	1	1	1	1	2
010104112001	0101041120	0101041	0	3	1	2	2	3	1	0	0	0	0	1	0	0	0	0	0	0	0	0	0			2	2	2	2					2	2	2			56	0	3	1	1	1000	0	2	1	2	1
010104112002	0101041120	0101041	0	3	2	1	2	2	1	0	0	0	0	0	0	0	1	0	0	0	0	0	0		2	2	2	2	2	2	2	2	2	2	2	2		2	61	1	3	1	1	1000	0	2	2	2	1
010104113001	0101041130	0101041	0	1	1	2	2	2	1	1	0	0	0	0	0	0	0	0	0	1	0	0	0	2	2	2	2		2	2	2	2	2	2	2	2		2	56	0	3	1	1	1500	0	2	1	3	1
010104113002	0101041130	0101041	0	3	1	2	2	3	1	0	0	0	0	0	1	0	1	0	0	1	0	0	1		2	2	2	2	2	2	2	2		2	2	2		2	54	1	3	1	1	1500	0	2	1	5	1
010104114001	0101041140	0101041	0	3	1	2	2	1	1	1	1	0	1	0	0	0	1	1	1	1	1	0	0	2	2	2	2	2	2	2	2	2	2	2	2	2		2	61	1	3	1	1	500	0	1	1	5	1
010104114002	0101041140	0101041	0	1	1	2	2	3	0	0	0	0	0	0	0	0	1	1	1	1	0	0	0	2	2	2	2	2	2	2	2	2	2	2	2	2	2	2	69	0	3	1	1	500	0	1	1	4	1
010104116001	0101041160	0101041	0	3	1	2	2	1	1	1	1	1	1	0	0	1	1	1	1	1	1	1	0	2	2	2	2	2	2	2	2	2	2	2	2	2		2	60	0	3	1	1	1000	0	2	1	5	2
010104116002	0101041160	0101041	0	3	2	1	2	3	1	1	1	0	1	0	0	1	1	1	1	1	1	1	1	2	2	2	2	2	2	2	2	2		2	2	2		2	64	1	3	1	1	1000	0	2	2	5	1
010104117001	0101041170	0101041	0	3	2	1	2	3	0	1	1	0	0	0	0	0	1	0	1	1	0	0	1		2	2	2	2	2	2	2	2	2	2	2	2	1	2	64	1	3	2	1	1000	1	2	2	5	1
010104118001	0101041180	0101041	0	3	2	2	1	3	0	0	1	1	0	0	1	0	1	0	1	1	1	0	0	2	2	2	2	2	2	2	2	2		2	2	2		2	61	0	3	1	1	500	0	1	3	5	1
010104118002	0101041180	0101041	0	3	1	2	2	3	1	1	1	1	1	1	1	1	1	1	1	1	1	1	1	2	1	2	2	2	2	1	1	1	1	2	2	2		2	58	1	3	1	1	500	1	1	1	5	1
010104119002	0101041190	0101041	0	3	1	2	2	1	0	0	0	0	0	0	0	1	0	0	0	0	0	0	0	2	2	2	2	2	2	2	2			2	2	2	2	2	60	1	3	1	1	500	0	1	1	1	1
010104120002	0101041200	0101041	0	1	1	2	2	2	0	0	0	0	0	0	0	1	1	0	1	0	0	0	0		2	2	2	2	2	2	2	2	2	2	2	2		2	52	0	3	1	1	4000	0	4	1	3	1
010104121001	0101041210	0101041	0	3	1	2	2	1	0	0	0	0	0	0	0	0	0	0	0	1	0	0	0	2	2	2	2	2	2	2	2	2		2	2	2	2	2	51	0	3	1	1	2000	0	3	1	1	1
010104121002	0101041210	0101041	0	3	2	1	2	2	0	0	0	0	0	1	0	0	1	0	0	0	0	0	1	2	2	2	2	2	2	2	2	2	2	2	2	2	2	2	48	1	3	1	1	2000	0	3	2	3	1
010104123001	0101041230	0101041	0	3	2	1	2	2	1	0	0	1	0	0	0	0	1	0	1	1	0	0	0	2	2	2	2	2	2	2	2	2	2	2	2	2	2	2	74	1	3	2	2	3000	0	3	2	5	1
010104124002	0101041240	0101041	0	3	2	1	2	2	1	0	0	0	1	0	1	0	1	0	0	0	0	0	0	2	2	2	2	2	2	2	2	2		2	2	2		2	50	1	3	1	1	1000	0	2	2	4	1
010104125001	0101041250	0101041	0	3	1	2	2	3	1	1	1	1	1	1	0	0	1	0	1	1	1	1	1	2	2	2	2	2	2	2	2	2	2	2	2	2		2	68	1	3	1	1	500	0	1	1	5	1
010104126001	0101041260	0101041	0	3	2	2	2	3	1	1	1	0	1	0	1	0	0	0	1	1	0	0	1	2	2	2	2	2	2	2	2	2		2	2	2		2	52	1	3	1	1	1500	0	2	4	5	1
010104126002	0101041260	0101041	0	3	2	2	1	3	0	0	0	0	0	0	1	1	1	0	0	0	0	0	0		2	2	2	2	2		2		2	2	2	2	2	2	52	0	3	1	1	1500	0	2	3	3	1
010104127002	0101041270	0101041	0	3	1	2	2	3	0	0	0	0	0	0	0	0	0	0	0	1	0	0	0	2	2	2	2		2		2	2	2	2	2	2		2	69	0	3	1	1	1000	0	2	1	1	1
010104128001	0101041280	0101041	0	3	2	1	2	1	1	0	0	0	0	0	0	0	1	1	1	1	0	0	0	2	2	2	2	2	2	2	2	2	2	2	2	2		2	72	1	3	1	1	1500	0	2	2	5	1
010104128002	0101041280	0101041	0	3	1	2	2	1	0	0	0	0	0	0	0	0	1	1	0	0	1	0	0	1	1	2	2	2	2	2	2	2	2	2	2	2	2	2	77	0	3	1	1	1500	1	2	1	3	1
010104129001	0101041290	0101041	0	3	2	1	2	3	1	1	0	0	0	1	1	1	1	0	1	0	1	0	0		2	2	2	2	1	2	2	2	2	2	2	2	2	2	61	1	3	1	1	2000	1	3	2	5	1
010104129002	0101041290	0101041	0	1	1	2	2	2	0	0	1	0	0	0	0	0	1	0	1	1	1	1	1	2	2	2	2	2			2		2	2	2	2		2	66	0	3	1	1	2000	0	3	1	5	1
010104130001	0101041300	0101041	0	1	1	2	2	1	0	0	0	0	0	0	0	1	1	0	0	0	0	0	0	2	2	2	2	2	2	2	2	2	2	2	2	2		2	50	0	3	1	1	3000	0	3	1	2	2
010104205001	0101042050	0101042	0	3	2	1	2	3	0	0	0	0	0	0	0	0	0	0	0	0	0	0	0	2	2	2	2	2	2	2	2		2	2	2	2	2	2	53	1	1	1	1	5000	0	4	2	0	1
010104206001	0101042060	0101042	0	3	2	2	1	2	1	1	0	1	0	0	0	0	1	0	0	1	0	0	1	2	2	2	2		2	2	2	2	2	2	2	2		2	54	1	1	1	1	2000	0	3	3	5	1
010104208001	0101042080	0101042	0	3	2	1	2	1	1	0	0	0	0	0	0	0	1	0	1	1	0	0	1	2	2	2	2	2	2		2	2		2	2	2	2	2	68	1	1	2	1	1400	0	2	2	5	1
010104219001	0101042190	0101042	0	3	1	2	2	2	0	1	1	1	1	0	1	0	1	1	1	1	0	0	1		1	2	2	2	2	2	2	2	2	2	2	2	1	2	59	1	1	2	1	3000	1	3	1	5	1
010104220001	0101042200	0101042	0	3	2	1	2	3	1	0	0	1	0	0	0	0	1	0	0	1	0	0	0		2	2	2	2	2	2	1		2	2	2	2			71	1	1	2	1	3000	1	3	2	4	1
010104221001	0101042210	0101042	0	3	2	1	2	2	1	0	0	0	0	0	1	0	0	0	0	0	0	0	0	2	2	2	2	2	2	2	2	2		2	2	2	2	2	67	1	1	1	1	4000	0	4	2	2	1
010104222002	0101042220	0101042	0	1	2	1	2	3	1	1	1	0	1	0	1	0	1	1	1	1	0	0	1	2	2	2	2	2	1		1	1		2	2	2		2	60	0	1	1	1	6000	1	4	2	5	2
010104225002	0101042250	0101042	0	1	2	2	1	1	0	0	0	0	1	0	0	1	0	1	0	0	0	1	0	2	2	2	2	2	2	2	2	2	1	2	2	2	2	2	72	1	1	1	1	15000	1	4	3	4	1
010104228002	0101042280	0101042	0	3	1	2	2	2	1	1	0	0	0	0	1	1	1	1	1	0	1	0	1		2	2	2	2	2	2	2	2	2	2	2	2	2	2	67	1	3	1	1	500	0	1	1	5	1
010104232001	0101042320	0101042	0	1	2	1	2	2	0	1	1	1	1	0	1	1	1	1	1	1	1	1	1	2	2	2	2	2	2	2	2	2		2	2	2	1	2	77	1	3	2	1	500	1	1	2	5	1
010104233002	0101042330	0101042	0	3	2	1	2	1	1	1	1	0	0	0	0	1	1	1	1	1	1	1	0		2	2	2	2	2	2	2	2	2	2	2	2	2	2	75	1	3	1	1	300	0	1	2	5	1
010104234002	0101042340	0101042	0	3	2	2	1	2	0	1	0	0	0	0	0	0	1	0	0	0	0	0	0				2					2		2	2	2		2	66	0	1	2	1	1500	0	2	3	2	2
010104302001	0101043020	0101043	0	3	1	2	2	3	1	1	1	1	0	0	0	1	0	1	0	1	1	0	0	2	2	2	2	2	2	2	2	2	2	2	2	2		2	61	1	3	1	1	1000	0	2	1	5	1
010104303001	0101043030	0101043	0	3	1	2	2	2	0	1	0	0	0	0	0	0	0	0	0	0	0	0	0	2	2	2	2	2	2	2	2	2	2	2	2	2	2	2	57	0	3	1	1	2000	0	3	1	1	1
010104305001	0101043050	0101043	0	3	2	1	2	1	0	0	0	0	0	0	0	0	1	0	0	1	0	0	0	2	2	2	2	2	2	2	2	2	2	2	2	2		2	60	0	3	2	1	1000	0	2	2	2	1
010104306001	0101043060	0101043	0	3	1	2	2	2	1	0	0	0	0	0	0	0	0	0	0	0	0	0	0	1	2	2	2	2	2	2	2	2	1	2	2	2		2	67	1	3	1	1	3000	1	3	1	1	1
010104307001	0101043070	0101043	0	3	1	2	2	2	0	1	1	0	1	1	1	1	1	1	0	1	1	0	1	2		2	2	2			2			2	2	2		2	68	0	3	1	1	900	0	2	1	5	1
010104307002	0101043070	0101043	1	3	1	2	2	3	0	0	0	0	0	0	0	0	0	0	1	0	0	0	0	2	2	2	2		2	2	2	2	2	2	2	2		2	68	1	3	1	1	900	0	2	1	1	1
010104308001	0101043080	0101043	0	3	2	1	2	2	1	1	1	1	1	1	1	1	1	1	1	1	1	1	0	2	2	2	2	2	2	2	2	2		2	2	2		2	65	1	3	2	1	3600	0	4	2	5	1
010104309002	0101043090	0101043	0	3	2	1	2	1	0	0	0	0	0	1	1	1	1	1	1	1	1	1	1	2	2	2	2		2	2	2	2	2	2	2	2	2		50	1	3	1	1	100	0	1	2	5	1
010104310001	0101043100	0101043	0	3	2	1	2	3	1	1	1	1	1	1	1	1	1	1	1	1	1	1	1	2	2	2	2		1		1	1		2	2	2		2	67	1	3	2	1	5000	1	4	2	5	1
010104311001	0101043110	0101043	0	3	2	1	2	3	1	0	0	0	0	0	0	0	1	0	1	0	0	0	0		2	2	2	2	2	1	2			2	2	2	1	2	71	0	3	1	1	2000	1	3	2	3	1
010104311002	0101043110	0101043	0	3	2	1	2	3	1	1	0	1	1	0	0	0	1	0	0	1	1	0	0	2	2	2	2				2	2		2	2	2		2	69	1	3	1	1	2000	0	3	2	5	1
010104312001	0101043120	0101043	0	3	2	1	2	3	0	0	0	1	0	0	0	0	0	0	0	1	0	0	0	2	2	2	2	2	2	2	2	1	2	2	2	2		2	66	1	3	2	1	400	1	1	2	2	1
010104313002	0101043130	0101043	0	3	1	2	2	3	1	1	0	0	0	0	0	0	0	0	1	0	1	1	1			2	2	2	2	1	1	2	2	2	2	2		2	58	0	1	1	1	5500	1	4	1	5	2
010104314002	0101043140	0101043	1	1	1	2	2	3	1	1	1	0	0	0	0	1	1	0	1	1	0	0	1	2	2	2	2	2	2		2	2	2	2	2	2		2	68	1	3	2	1	1200	0	2	1	5	1
010104315001	0101043150	0101043	0	3	2	2	1	3	1	0	0	0	0	0	0	0	0	0	0	1	0	0	0		2	2	2	2	2	2	2	2	2	2	2	2	2	2	61	1	3	2	1	1000	0	2	3	2	1
010104317001	0101043170	0101043	0	1	1	2	2	3	0	1	0	0	0	0	0	0	1	0	0	1	0	0	0		2	2	2	2	2	2	2	2	2	2	2	2		2	60	0	3	1	1	1000	0	2	1	3	1
010104317002	0101043170	0101043	0	3	2	1	2	2	0	1	1	0	0	0	0	0	1	0	0	0	0	0	1		2	2	2	2	2	2	2	2	2	2	2	2		2	62	1	3	1	1	1000	0	2	2	4	1
010104318002	0101043180	0101043	0	3	1	2	2	2	0	1	1	0	0	1	1	1	1	0	0	1	0	0	0			2	2	2	2	2	2	2	2	2	2	2	2	2	50	1	3	1	1	2500	0	3	1	5	1
010104319002	0101043190	0101043	0	3	2	1	2	2	1	1	0	0	0	0	0	0	0	0	0	1	0	0	1	1	2	2	2	2	2	2	2	2	2	1	2		1	2	72	1	3	2	1	3500	1	4	2	4	1
010104320001	0101043200	0101043	0	3	2	1	2	2	0	1	0	0	0	0	1	0	0	0	0	0	0	0	0	2	2	2	2	2	2	2	2	2	2	2	2	2		2	62	0	3	1	1	800	0	1	2	2	2
010104320002	0101043200	0101043	0	3	2	2	2	3	1	0	0	0	0	1	0	0	0	0	0	0	1	0	0		1	2	1		2	2	2	2		2	2	2			54	1	3	1	1	800	1	1	4	3	1
010104321001	0101043210	0101043	0	3	2	1	2	3	1	1	1	0	0	1	1	1	0	0	0	0	0	0	1	2	2	2	2	2	2	2	2	2	2	2	2	2	2	2	54	1	3	1	1	1300	0	2	2	5	1
010104322001	0101043220	0101043	0	3	2	1	2	3	1	1	0	0	0	0	1	0	1	0	0	1	0	0	0	2		2	2	1	2	2	2	2	1	2	2	2		2	56	1	3	1	1	1500	1	2	2	5	1
010104322002	0101043220	0101043	0	1	1	2	2	3	1	0	1	1	0	0	1	0	1	0	1	1	1	1	0		2	2	2	1	2	2	2			2	2	2		2	61	0	3	1	1	1500	1	2	1	5	1
010104324001	0101043240	0101043	0	3	1	2	2	2	0	0	0	0	0	0	0	0	1	0	0	0	0	0	0	2	2	2	2	2	2	2	1	2	2	2	2	2	1	2	56	0	3	1	1	150	1	1	1	1	1
010104326001	0101043260	0101043	0	3	2	1	2	2	1	1	1	0	1	0	1	1	1	1	1	1	1	0	1			2	2	2	2	2	2	2	2	2	2	2		2	69	1	3	2	1	2500	0	3	2	5	1
010104327002	0101043270	0101043	1	3	2	1	2	3	0	0	0	1	1	0	0	0	0	0	1	1	0	0	0		2		2	2	2			2	2	2	2	2	2	2	70	1	3	2	1	1500	0	2	2	4	1
010104329001	0101043290	0101043	0	3	2	1	2	2	0	0	0	0	0	0	1	0	1	0	1	0	0	1	0	2	2	2	2	2	2	2	2	2	2	2	2	2		2	61	0	3	1	1	1000	0	2	2	4	1
010104329002	0101043290	0101043	0	3	1	2	2	2	0	0	0	0	0	0	0	0	1	0	1	0	0	0	0	2	2	2	2	2	2	2	2	2	2	2	2	2	1	2	59	1	3	1	1	1000	1	2	1	2	1
010104331001	0101043310	0101043	0	3	1	2	2	1	0	1	0	0	0	0	0	0	0	0	0	1	0	0	0	2	2	2	2	2	2	2	2	2	2	2	2	2		2	52	0	3	1	1	3000	0	3	1	2	1
010104331002	0101043310	0101043	0	3	2	1	2	3	0	1	0	0	0	0	0	0	1	0	0	0	0	0	0		2	2	2	2	2	2	2	2	2	2	2	2		2	48	1	3	1	1	3000	0	3	2	2	1
010104332002	0101043320	0101043	0	3	2	1	2	2	1	0	0	0	0	0	0	0	0	0	0	0	0	0	0	2	2	2	2	2	2	2	2	2	2	2	2	2	2	2	49	1	3	1	1	3800	0	4	2	1	1
010104334001	0101043340	0101043	0	3	1	2	2	3	0	0	0	0	0	0	0	1	1	0	0	0	0	0	0	2	2	2	2	2	2	2	2	2	2	2	2	2		2	46	0	1	1	1	5000	0	4	1	2	1
010104334002	0101043340	0101043	0	3	1	2	2	3	1	1	0	1	0	0	0	1	1	1	0	1	1	0	0	2	2	2	2	2	2		2	2	2	2	2	2		2	45	1	3	1	1	5000	0	4	1	5	1
010206101001	0102061010	0102061	0	1	1	2	2	3	1	1	0	0	1	0	0	1	0	1	1	0	1	1	0		2	2	2	2		2	2		2	2	2	2		2	73	0	3	1	1	3000	0	3	1	5	1
010206101002	0102061010	0102061	0	1	1	2	2	3	1	0	1	0	0	1	0	1	1	1	0	0	0	0	0		2	2	2	2	2	2	2	2	2	2	2	2		2	71	1	3	1	1	3000	0	3	1	5	1
010206102001	0102061020	0102061	0	1	1	2	2	2	0	1	1	1	0	0	0	1	0	0	0	1	0	0	1	2	2	2	2	2	2	2	2			2	1	2		2	69	0	1	1	1	2200	1	3	1	5	1
010206102002	0102061020	0102061	0	3	2	2	1	3	1	1	1	1	1	1	0	1	1	1	1	1	1	0	1	2	2	2	2	2	2	2	2	2	2	2	2	2	2	2	63	1	1	1	1	2200	0	3	3	5	1
010206103001	0102061030	0102061	1	3	2	2	1	3	1	1	1	1	1	0	1	0	0	1	1	1	1	1	0		2	2	2	2	2	2	2	2		2	2	2		2	71	1	3	1	1	1000	0	2	3	5	1
010206104001	0102061040	0102061	0	3	2	2	2	3	0	1	0	1	1	1	1	1	0	1	0	1	1	0	1		2	2	2	2	2	2	2	2	2	2	2	2		2	68	0	3	1	1	2000	0	3	4	5	1
010206107002	0102061070	0102061	0	2	2	1	2	2	1	1	1	1	0	0	0	0	1	0	1	1	1	0	1	2	1	2	2	2		2	2	2	2	2	2	2		2	69	1	3	2	1	1000	1	2	2	5	1
010206108001	0102061080	0102061	1	3	2	1	2	3	1	1	1	1	1	1	1	1	1	1	1	1	1	1	1		2	2	2	2	2	2	1	2		1	2	2		2	48	1	3	2	1	4000	1	4	2	5	1
010206109001	0102061090	0102061	0	1	1	2	2	3	1	1	1	1	1	0	1	1	0	0	0	1	0	0	1	2	2	2	2		2	2	2	2	2	2	2	2		2	51	0	3	1	1	1000	0	2	1	5	2
010206109002	0102061090	0102061	0	3	1	2	2	3	1	1	1	1	1	1	1	1	1	0	0	0	0	0	1	2	2	2	2	2	2	2	2	2	2	2	2	2		2	50	1	3	1	1	1000	0	2	1	5	1
010206111001	0102061110	0102061	0	1	1	2	2	2	1	0	0	0	0	1	1	1	1	0	0	1	1	0	0		2	1	2	2	2	2	2	2		2	2	2	1	2	52	0	3	1	1	600	1	1	1	5	1
010206111002	0102061110	0102061	0	2	2	2	2	3	1	1	1	1	1	1	1	1	1	1	1	1	0	0	1		2	2	2	2	2	2		2	2	2	2	2	2	2	49	1	3	1	1	600	0	1	4	5	1
010206113001	0102061130	0102061	0	3	1	2	2	2	0	1	1	1	1	0	1	1	1	1	1	1	0	0	1	2		2	2	2	2	2	2	2		2	2	2		2	56	1	1	1	1	4000	0	4	1	5	1
010206113002	0102061130	0102061	0	3	1	2	2	2	1	1	1	0	1	0	1	1	1	1	1	1	1	0	1		1		2	2	2	2	2	2		2	1	2	1	2	61	0	1	1	1	4000	1	4	1	5	2
010206116001	0102061160	0102061	0	3	2	1	2	3	1	1	1	1	0	1	1	1	0	1	1	1	1	0	1	2		2	2	2	2		2	2	1	2	2	2	1	2	56	1	3	1	1	5000	1	4	2	5	1
010206116002	0102061160	0102061	0	1	1	2	2	3	0	0	0	0	0	0	0	1	1	0	1	0	1	0	0	2	2	2	2	2		2	2	1		2	2	2		2	56	0	3	1	1	5000	1	4	1	4	1
010206118001	0102061180	0102061	0	1	1	2	2	3	1	1	1	1	0	0	0	1	1	0	1	1	1	0	1	2	2	2	2	2		2		2	2	2	2	2		2	46	1	3	1	1	1500	0	2	1	5	1
010206118002	0102061180	0102061	0	2	1	2	2	2	1	1	1	0	0	0	0	1	1	0	0	0	0	0	0	2		2	2			2	2			2	2	2	2	2	53	0	3	1	1	1500	0	2	1	5	2
010206119002	0102061190	0102061	0	3	2	2	1	3	1	1	1	0	0	1	0	1	0	0	0	0	0	0	0	2	2	2	2	2	2	2	2	1	2	2	2	2	2	2	69	0	3	1	1	1500	1	2	3	5	1
010206120001	0102061200	0102061	0	3	1	2	2	3	1	0	0	0	0	0	0	1	1	0	1	0	0	0	1	2	2	2	2	2	2	2	2	2		2	2	2		2	48	1	3	1	1	1500	0	2	1	5	1
010206120002	0102061200	0102061	0	3	1	2	2	1	1	0	0	0	0	0	0	0	1	0	0	1	0	0	1		2	2	2	2		2	2		2	2	2	2		2	51	0	3	1	1	1500	0	2	1	4	1
010206121002	0102061210	0102061	0	2	1	2	2	3	1	1	0	1	1	0	1	1	1	1	1	1	0	0	1	1	2	2	2	2	2	2	2	2		2	2	2		2	45	1	3	1	1	4000	1	4	1	5	1
010206123002	0102061230	0102061	0	3	2	1	2	3	0	1	1	1	1	0	0	1	1	1	1	1	1	1	1	2	2	2	2	2	2	2		2	2	2	2	2		2	69	0	3	1	1	1000	0	2	2	5	1
010206124001	0102061240	0102061	0	3	1	2	2	2	1	1	0	0	0	0	0	1	0	0	0	0	0	0	1			2	2	2	2	2	2	2		2	2	2		2	66	1	3	1	1	1500	0	2	1	4	1
010206124002	0102061240	0102061	0	1	2	2	1	3	1	0	0	1	1	0	0	0	1	1	1	1	1	1	0		2	2	2	2		2	2	2		2	2	2		2	67	0	3	1	1	1500	0	2	3	5	1
010206126001	0102061260	0102061	0	2	2	2	2	2	0	0	0	0	1	0	1	0	1	0	0	0	0	0	0	1	2	2	2	2	2	2	2	2	2	2	2	2	2	2	76	1	3	2	1	200	1	1	4	3	1
010206128001	0102061280	0102061	0	1	1	2	2	2	1	1	1	1	1	1	0	1	1	1	1	1	0	0	1		1	2	2	1	1	2	2	2		1	2	2		2	63	0	3	1	1	600	1	1	1	5	1
010206128002	0102061280	0102061	0	3	1	2	2	2	0	0	1	1	0	0	1	1	1	0	1	1	1	0	1	2	2	2	2	2	2	2	2			2	2	2		2	60	1	3	1	1	600	0	1	1	5	1
010206129001	0102061290	0102061	0	3	1	2	2	2	1	1	1	0	0	1	1	1	1	1	0	1	0	0	1	2	2	2	2	2	2	2	2	2	2	2	2	2		2	53	1	3	1	1	800	0	1	1	5	1
010206131001	0102061310	0102061	0	3	1	2	2	2	0	0	0	0	0	0	0	1	1	0	1	1	0	0	0	2	2	2	2	2	2	2	2		2	2	2	2	2	2	47	0	3	1	1	4000	0	4	1	4	2
010206131002	0102061310	0102061	0	3	1	2	2	3	1	1	1	1	1	0	1	1	1	1	1	1	1	0	1		2	2	2	2	2	2	2			2	2	2	2	2	43	1	3	1	1	4000	0	4	1	5	2
010206132001	0102061320	0102061	0	3	1	2	2	2	0	0	1	1	0	0	0	0	1	0	0	1	1	0	0	2	2	2	2	2	2	2	2	2	2	2	2	2	1	2	47	0	3	1	1	300	1	1	1	5	1
010206132002	0102061320	0102061	0	3	1	2	2	2	1	1	1	1	0	0	0	0	1	0	0	1	0	0	0	2	2	2	2	2	2	2	2	2	2	2	2	2	2	2	47	1	3	1	1	300	0	1	1	5	1
010206133001	0102061330	0102061	0	1	1	2	2	3	1	1	1	1	0	1	1	1	1	1	1	1	1	0	1	2	2	2	2		2		2	2		2	2	2	2	2	50	0	3	1	1	2000	0	3	1	5	1
010206133002	0102061330	0102061	0	3	1	2	2	3	1	1	1	1	1	0	1	0	0	0	1	1	1	1	0	2	2	2	2		2	2	2	2		2	2	2		2	45	1	3	1	1	2000	0	3	1	5	1
010206134002	0102061340	0102061	0	3	1	2	2	3	1	0	0	0	1	0	0	1	0	0	0	0	0	0	0	2	2	2	2	2	2	2	2	2	2	2	2	2	2	2	45	1	3	1	1	1500	0	2	1	3	1
010206135002	0102061350	0102061	0	3	1	2	2	1	0	0	0	0	0	0	1	0	1	0	0	1	0	0	0	2	2	2	2	2	2	2	2	2	2	2	2	2	2	2	41	1	3	1	1	4000	0	4	1	3	1
010206202001	0102062020	0102062	0	3	2	2	1	3	1	1	1	1	1	0	1	1	1	1	1	1	1	1	1		2	2	2	2	2	2	2			2	2	2		2	82	1	1	2	1	700	0	1	3	5	1
010206203001	0102062030	0102062	0	1	1	2	2	2	1	1	1	0	0	1	1	1	0	1	1	1	1	1	1		2	2	2		2	2	2	2		2	2	2	2	2	63	0	3	2	1	500	0	1	1	5	1
010206204001	0102062040	0102062	0	1	2	1	2	3	1	1	1	1	1	1	0	1	1	1	1	1	1	0	1	2	2	2	2	2	2	2	2	2	2	2	2	2		2	58	0	3	2	1	700	0	1	2	5	1
010206205001	0102062050	0102062	0	1	1	2	2	3	1	1	1	0	0	0	0	0	1	0	0	1	1	0	1	2	2	2	2	2	2	2	2	2	2	2	2	2	2	2	64	0	3	1	1	400	0	1	1	5	1
010206205002	0102062050	0102062	0	2	1	2	2	3	1	1	0	0	1	0	1	1	1	0	1	1	0	0	1	2	2	2	2	2	2	2		2	2	2	2	2		2	60	1	3	1	1	400	0	1	1	5	1
010206206003	0102062060	0102062	0	3	2	1	2	3	1	1	1	1	1	1	1	1	1	1	1	1	1	1	1		2	2	2		2	1	2			2	2	2		2	70	1	3	2	1	2000	1	3	2	5	1
010206207001	0102062070	0102062	0	1	1	2	2	3	0	1	1	0	0	1	1	0	1	0	0	0	0	0	1	2	2		2	2	2	2	2	2		2	2	2		2	72	1	3	2	1	750	0	1	1	5	1
010206211001	0102062110	0102062	0	1	1	2	2	2	0	1	0	0	0	0	0	1	0	0	0	0	0	0	1	2	2	2	2	2	2	2	2	2	2	2	2	2	2	2	65	0	3	1	1	500	0	1	1	3	1
010206211002	0102062110	0102062	1	2	1	2	2	2	0	1	1	1	1	0	0	1	1	0	1	1	1	1	1	2	2	2	2	2	1	2	2	2	2	2	2	2		2	63	1	1	1	1	500	1	1	1	5	1
010206212001	0102062120	0102062	0	3	2	2	1	3	1	1	1	1	0	0	0	1	1	1	0	1	1	1	1	2	2	2	2	2	2	2	1	2	2	2	1	2	2	2	57	1	3	1	1	2000	1	3	3	5	1
010206212002	0102062120	0102062	0	3	1	2	2	3	0	1	1	0	1	0	0	1	1	1	1	1	0	0	1		2		2	1	2	1	2			2	2	2		2	61	0	3	1	1	2000	1	3	1	5	1
010206213002	0102062130	0102062	0	3	1	2	2	2	0	0	0	0	0	0	1	0	1	0	0	1	0	0	0	2	2	2	2	2	2	2	2			2	2	2		2	64	0	3	1	1	1000	0	2	1	3	1
010206213003	0102062130	0102062	0	3	2	1	2	3	1	0	0	0	0	0	0	0	0	0	1	1	1	1	1	2	2	2	2	2	2	2	2	2	2	2	2	2		2	62	1	3	1	1	1000	0	2	2	5	1
010206214001	0102062140	0102062	0	3	1	2	2	3	0	1	1	0	0	1	1	1	1	0	1	0	0	0	0	2	2	2	2	2	2	2	2	2		2	2	2	1	2	60	0	3	1	1	2000	1	3	1	5	1
010206214002	0102062140	0102062	0	3	1	2	2	2	0	0	0	1	1	0	1	0	1	0	0	0	0	0	1	2	2	2	2	2	2	2	2	2		2	2	2		2	62	1	3	1	1	2000	0	3	1	5	1
010206215001	0102062150	0102062	0	3	1	2	2	2	1	0	0	0	0	0	1	0	0	0	0	0	0	0	0	2	2	2	2	2	2	2	2	2	2	2	2	2		2	53	0	3	1	1	2000	0	3	1	2	1
010206215002	0102062150	0102062	0	3	1	2	2	3	1	1	0	0	0	0	0	0	1	1	1	0	0	0	1	2	2	2	2	2	2	2	2	2	2	2	2	2		2	52	1	3	1	1	2000	0	3	1	5	1
010206216001	0102062160	0102062	0	3	1	2	2	2	1	0	0	0	0	0	0	1	0	1	1	0	0	0	1	2	2	2	2	2	2	2	2	2	2	2	2	2		2	73	1	3	2	1	2000	0	3	1	5	1
010206218002	0102062180	0102062	0	3	2	1	2	1	0	0	0	0	0	0	0	0	1	0	0	0	0	0	0	2	2	2	2	2	2	2	2	2	2	2	2	2	2	2	55	1	3	1	1	5000	0	4	2	1	1
010206219001	0102062190	0102062	0	1	1	2	2	2	1	0	1	1	1	1	1	1	1	1	1	1	0	0	0	2	2	2	2	2	2	2	2	2	2	2	2	2		2	80	0	3	1	1	3000	0	3	1	5	1
010206219002	0102062190	0102062	0	2	2	2	1	2	1	0	0	1	1	0	0	0	0	0	0	1	0	0	0		2	2	2	2	2	2	2	2	2	2	2	2		2	68	1	3	1	1	3000	0	3	3	4	1
010206220001	0102062200	0102062	0	1	1	2	2	2	0	0	0	0	0	0	0	0	1	0	0	0	0	0	0	2	2	2	2	2	2	2	2	2	2	2	2	2	2	2	74	1	3	1	1	500	0	1	1	1	1
010206220002	0102062200	0102062	0	2	1	2	2	2	0	1	0	0	0	1	1	0	1	1	0	0	0	0	0	2	2	2	2	2	2		2		2	2	2	2	2	2	76	0	3	1	1	500	0	1	1	5	2
010206222001	0102062220	0102062	0	3	2	1	2	3	0	1	1	1	1	1	1	1	1	1	1	0	1	1	1		1	1	2	2	2	2	2		2	2	2	2		2	83	0	3	2	1	5000	1	4	2	5	1
010206223001	0102062230	0102062	0	3	2	1	2	2	1	1	1	1	1	0	0	0	1	1	1	1	1	0	1	2	2		2		2	2	2	2		2	2	2			70	0	3	1	1	300	0	1	2	5	1
010206223002	0102062230	0102062	0	3	2	1	2	2	0	1	1	1	1	1	1	1	1	0	0	0	0	0	0		2	2	2	1	2		2		2	2	2	2		2	64	1	3	1	1	300	1	1	2	5	1
010206224001	0102062240	0102062	0	1	1	2	2	3	1	1	0	0	0	0	0	1	1	0	1	1	0	0	1	2	2	2	2	2	2	2	2	2		2	2	2	2	2	68	0	3	1	1	2000	0	3	1	5	1
010206224002	0102062240	0102062	0	2	1	2	2	2	1	1	1	0	0	0	0	1	0	0	1	1	1	0	1	2	2	2	2	2	2	2	2	2	2	2	2	2		2	64	1	3	1	1	2000	0	3	1	5	1
010206226001	0102062260	0102062	0	3	1	2	2	3	0	0	1	0	0	0	1	1	0	0	0	0	0	0	0		2	2	2	2	2	2	2	1		2	2	2	2	2	55	0	3	1	1	300	1	1	1	3	1
010206226002	0102062260	0102062	0	3	1	2	2	2	0	0	0	0	0	0	0	0	1	0	0	1	0	0	0	2	2	2	2	2	2	2		2	2	2	2	2		2	55	1	3	1	1	300	0	1	1	2	1
010206227001	0102062270	0102062	0	3	1	2	2	2	0	1	0	0	0	1	0	1	1	1	0	1	0	0	0	2	2	2	2	2	2	2	2	2	2	2	2	2		2	54	1	3	2	1	2000	0	3	1	5	1
010206228001	0102062280	0102062	0	2	1	2	2	2	0	0	0	0	0	0	0	0	0	0	0	0	1	0	0	2	2	2	2	2	2	2	2	2	2	2	2	2		2	54	0	3	1	1	8000	0	4	1	1	2
010206230001	0102062300	0102062	0	3	1	2	2	3	1	1	1	1	0	1	1	1	1	0	0	1	1	0	1		2	2	2		2	2	2	2		2	2	2		2	50	1	3	1	1	400	0	1	1	5	1
010206230002	0102062300	0102062	0	1	1	2	2	2	0	1	1	1	1	0	1	1	1	1	1	1	1	1	1	1	2	2	2	2	2	2	2	2		2	2	2	1	2	49	0	1	1	1	400	1	1	1	5	1
010206232001	0102062320	0102062	0	1	1	2	2	3	1	1	0	0	0	0	0	1	1	1	1	0	0	0	1	2	2	2	2	2	2	2	2	2	2	2	2	2	2	2	49	0	3	3	1	600	0	1	1	5	1
010206301001	0102063010	0102063	0	3	1	2	2	3	1	1	0	0	0	0	0	1	1	0	0	1	0	0	1	1	2	2	2	2	2	2	2		2	2	2	2		2	56	1	3	1	1	1100	1	2	1	5	1
010206302001	0102063020	0102063	0	2	1	2	2	2	1	1	1	1	1	1	1	1	1	1	1	1	0	0	1	2	2	2	2			2	2	2		2	2	2		2	62	1	3	1	1	500	0	1	1	5	1
010206302002	0102063020	0102063	0	3	1	2	2	3	0	1	1	1	0	0	0	1	1	1	1	1	0	0	0	2	2	2	2	2		2	2		2	2	2	2		2	63	0	3	1	1	500	0	1	1	5	1
010206303001	0102063030	0102063	0	1	1	2	2	3	1	1	1	1	0	1	1	1	1	0	1	1	1	1	1		2	2	2	2	2		2	2		2	2	2		2	81	0	3	1	1	300	0	1	1	5	1
010206304001	0102063040	0102063	0	3	2	1	2	3	1	1	0	0	1	1	0	0	0	0	0	0	0	0	0		2	2	2	2		2	2	2		2	2	2		2	61	1	3	1	1	400	0	1	2	4	1
010206304002	0102063040	0102063	0	3	1	2	2	1	0	0	0	0	0	0	0	0	0	0	0	1	0	0	0	2	2	2	2	2	2	2	2	2	2	2	2	2		2	62	0	3	1	1	400	0	1	1	1	1
010206305001	0102063050	0102063	0	3	1	2	2	3	1	0	0	0	0	0	0	0	1	0	1	0	0	0	0	2	2	2	2	2	2	2	2		2	2	2	2		2	64	0	3	1	1	500	0	1	1	3	1
010206305002	0102063050	0102063	0	3	1	2	2	2	0	0	0	0	0	0	0	0	1	1	0	0	0	0	0		2	2	2	2	2	2		2	2	2	2	2	2	2	62	1	3	1	1	500	0	1	1	2	1
010206306001	0102063060	0102063	0	1	1	2	2	2	0	1	1	1	1	1	0	1	1	1	1	1	1	0	1	2	2	2	2	2	2	2	2	2	2	2	2	2	2	2	57	0	3	1	1	200	0	1	1	5	2
010206306002	0102063060	0102063	0	3	1	2	2	3	1	1	1	1	0	0	1	1	1	1	1	1	1	0	1	2	2	1	2	1	2	1	2	2	2	2	2	2		2	56	1	3	1	1	200	1	1	1	5	1
010206307002	0102063070	0102063	0	3	1	2	2	2	1	0	0	1	1	1	1	1	1	0	1	1	0	0	1	2	2	2	2	2	2	2	2	2	2	2	2	2		2	65	1	3	1	1	46	0	1	1	5	1
010206308002	0102063080	0102063	0	3	2	1	2	2	0	1	0	0	0	0	1	0	0	0	0	0	0	0	0		2	2	2	2	2	2	2	2		2	2	2		2	82	1	3	1	1	3000	0	3	2	2	1
010206310001	0102063100	0102063	0	3	2	2	1	2	1	1	1	1	1	1	1	1	1	0	0	1	1	1	1		2	2	2	2		2	2	2		2	1	2	2	2	76	1	3	2	1	600	1	1	3	5	1
010206311001	0102063110	0102063	0	2	1	2	2	2	1	1	1	0	1	0	0	1	0	0	0	0	0	0	1	2	2	2	2	2	2	2	2	2	2	2	2	2	2	2	49	1	3	1	1	1500	0	2	1	5	1
010206312001	0102063120	0102063	0	3	2	1	2	3	0	0	0	0	0	0	1	1	0	0	1	0	0	0	1	2	2	2	2	2	2	2	2	2	2	2	2	2		2	76	1	3	2	1	600	0	1	2	4	1
010206313001	0102063130	0102063	0	3	1	2	2	2	0	1	1	1	1	1	1	1	1	0	1	1	0	0	1	2	2	2	2	2	2	2	2	2		2	2	2		2	54	1	3	1	1	3000	0	3	1	5	1
010206313002	0102063130	0102063	0	1	2	1	2	3	1	1	1	0	0	1	1	1	1	1	1	1	0	0	1	2	2	2	2		2	2	2	1	2	2	2	2	1	2	56	0	3	1	1	3000	1	3	2	5	1
010206314001	0102063140	0102063	0	3	2	1	2	3	1	0	0	0	0	0	1	0	0	0	1	1	0	0	1	2	2	2	2	2	2	2	2	2		2	2	2		2	80	1	3	2	1	500	0	1	2	5	1
010206315001	0102063150	0102063	0	3	1	2	2	3	0	0	0	0	0	0	1	0	1	0	1	1	0	0	0	2	2	2	2	2	2	2	2	2		2	2	2		2	63	1	3	2	1	2000	0	3	1	4	1
010206318002	0102063180	0102063	0	3	1	2	2	2	0	1	0	0	0	0	1	1	1	0	0	1	0	0	1		2	2	2	1	2	2	2	2	2	2	2	2		2	62	1	3	1	1	2274.81	1	3	1	5	1
010206321001	0102063210	0102063	0	1	1	2	2	3	1	0	0	0	0	1	1	1	1	1	1	0	0	0	1	2	2	2	2	2	2	2	2	2	2	2	1	2	2	2	57	0	3	1	1	500	1	1	1	5	2
010206321002	0102063210	0102063	0	2	1	2	2	3	1	1	1	1	1	1	1	1	1	0	1	1	1	1	1	2	2	2	2	2	2	2	2	2	1	2	2	2		2	56	1	3	1	1	500	1	1	1	5	1
010206322002	0102063220	0102063	0	3	1	2	2	2	1	0	0	0	1	0	1	0	1	0	0	1	0	0	0		2	2	2	2	2	2	2			2	2	2		2	69	1	3	2	1	1000	0	2	1	5	1
010206323001	0102063230	0102063	0	1	1	2	2	2	1	1	1	1	1	1	0	0	1	0	1	1	0	1	0	1	1	2	2	2	2	2	2	2	2	2	2	2	2	2	59	0	3	1	1	2000	1	3	1	5	1
010206323002	0102063230	0102063	0	3	1	2	2	3	1	0	0	1	0	0	0	1	1	0	1	1	1	0	1		2	2	2	1	2	2	2	2	2	2	2	2		2	56	1	3	1	1	2000	1	3	1	5	1
010206324002	0102063240	0102063	0	3	1	2	2	3	1	1	1	1	0	1	0	1	1	1	1	1	1	0	1		2	2	2	2	2	2	2	2	2	2	2	2		2	74	1	3	1	1	200	0	1	1	5	1
010206325001	0102063250	0102063	0	2	1	2	2	2	1	0	0	0	0	0	1	1	1	0	0	1	0	0	0		2	2	2	2	2	2	2	2	2	2	2	2		2	70	1	3	1	1	2000	0	3	1	5	1
010206325002	0102063250	0102063	0	3	2	1	2	3	0	0	0	0	0	0	1	0	1	0	0	1	0	0	1	2	2	2	2	2	2	2	2			2	2	2	2	2	70	0	3	1	1	2000	0	3	2	4	1
010206326001	0102063260	0102063	0	1	2	1	2	3	0	1	0	0	0	0	0	0	1	0	1	0	1	0	0		2	2	2	2	2	2	2	2	2	2	2	2		2	68	0	3	1	1	500	0	1	2	4	2
010206326002	0102063260	0102063	0	3	1	2	2	3	0	1	1	0	1	0	0	0	1	0	0	1	0	0	1	1	2	2	2	2	2	2	2	2	2	2	2	2	2	2	69	1	3	1	1	500	1	1	1	5	1
010206328001	0102063280	0102063	0	1	1	2	2	3	0	0	0	0	0	0	0	0	0	0	1	1	1	1	0		2	2	2	2	2	2	1	2	2	2	2	2	1	2	60	0	3	1	1	2000	1	3	1	4	1
010206328002	0102063280	0102063	0	3	2	2	1	3	0	0	0	0	0	0	1	0	1	0	0	0	0	0	0	2	2	2	1	2	2	2	2	2	2	2	2	2	2	2	58	1	3	1	1	2000	1	3	3	2	1
010206329001	0102063290	0102063	0	1	1	2	2	1	0	0	0	0	0	0	0	0	0	0	0	1	1	0	0	2	2	2	2	2	2	2	2		2	2	2	2		2	59	0	3	1	1	600	0	1	1	2	2
010206329002	0102063290	0102063	0	3	2	1	2	2	0	0	1	1	1	1	1	1	1	1	1	1	1	1	0	2	2	2	2	2		2	2			2	2	2		2	54	1	3	1	1	600	0	1	2	5	1
010206330001	0102063300	0102063	0	1	1	2	2	1	0	0	1	0	0	0	0	0	1	0	0	0	0	0	0	1	2	2	2		2	2	2	1	2	2	2	2	2	2	71	1	3	1	1	300	1	1	1	2	1
010206331001	0102063310	0102063	0	3	1	2	2	3	1	1	1	0	0	1	1	1	1	1	1	0	1	0	1	2	2	2	2		2	2	2	2		2	2	2	1	2	51	0	1	1	1	10000	1	4	1	5	1
010206331002	0102063310	0102063	0	3	2	2	1	3	0	1	0	0	0	0	0	1	1	1	1	0	1	0	1	2	2	2	1	2	2	2	2	2	2	2	2	2	2	2	46	1	1	1	1	10000	1	4	3	5	1
010206332001	0102063320	0102063	0	3	1	2	2	2	1	0	1	0	0	0	0	0	1	0	0	0	0	0	0	2	2	2	2	2	2	2	2		2	2	2	2	2	2	51	1	3	1	1	1000	0	2	1	3	1
010206332002	0102063320	0102063	0	3	1	2	2	2	1	0	0	0	0	0	1	0	0	0	0	0	0	0	0		2	2	2		2	2	2	2		2	2	2	2	2	54	0	3	1	1	1000	0	2	1	2	1
010206333001	0102063330	0102063	0	3	1	2	2	2	0	1	0	0	0	0	1	0	1	1	1	1	0	0	1	2	2	2	2	2	2	2	2	2		2	2	2	1	2	46	1	3	1	1	400	1	1	1	5	1
010206333002	0102063330	0102063	0	2	1	2	2	3	0	0	0	0	0	1	1	0	0	0	0	0	0	0	1	2	2	2	2	2	2	2	2	2		2	2	2	2	2	50	0	3	1	1	400	0	1	1	3	1
010206334002	0102063340	0102063	0	2	1	2	2	1	0	1	1	1	1	0	0	0	1	0	1	1	1	0	1	2	2	2	2	2	2	2	2	2		2	2	2		2	52	0	3	1	1	2000	0	3	1	5	1
010206335002	0102063350	0102063	0	1	1	2	2	2	1	1	0	0	1	0	1	1	0	0	0	1	0	0	1	2	2	2	2	2	2	2	2	2	2	2	2	2		2	46	1	3	1	1	1000	0	2	1	5	1
010233101001	0102331010	0102331	0	3	1	2	2	2	1	1	1	1	0	0	1	1	1	0	1	1	1	1	0	2	1	2	2	1	2	2	2	2	1	2	2	2		2	63	1	3	1	1	2000	1	3	1	5	1
010233101002	0102331010	0102331	0	1	1	2	2	2	1	0	0	0	0	0	1	0	1	0	1	1	0	0	1		2	2	2	1	2	2	1	2		2	2	1		2	72	0	3	1	1	2000	1	3	1	5	1
010233103001	0102331030	0102331	0	3	2	1	2	3	1	0	0	0	0	0	0	1	0	0	1	0	0	0	0	2		1	2	2		2	2	2	2	2	2	2	2	2	69	0	3	1	1	400	1	1	2	3	1
010233103002	0102331030	0102331	0	3	1	2	2	2	1	1	1	0	0	0	0	1	0	1	0	0	0	0	0	2		2	2	2	2	2	2	2		2	2	2	2	2	62	1	3	1	1	400	0	1	1	5	1
010233104002	0102331040	0102331	1	3	1	2	2	3	1	1	1	0	0	0	0	1	1	0	1	1	1	1	0	2	2	2	2	2	2	2	2	2	2	2	2	2	2	2	70	1	3	1	1	300	0	1	1	5	1
010233105001	0102331050	0102331	0	1	1	2	2	1	0	0	0	0	0	0	0	0	0	0	0	1	0	0	0		1	2	2	2	2	2	2	2	2	2	2	2	2	2	55	0	3	1	1	2500	1	3	1	1	2
010233105002	0102331050	0102331	0	3	1	2	2	2	1	1	1	0	0	0	1	0	1	0	1	1	0	0	1	2		2	2		2	2	2	2		2	2	2		2	46	1	3	1	1	2500	0	3	1	5	1
010233106001	0102331060	0102331	0	1	1	2	2	3	1	1	1	1	1	1	1	1	1	0	1	1	1	1	1	2	2	2	2	2	2	2	2	2	2	2	2	2	2	2	61	0	3	1	1	1000	0	2	1	5	1
010233106002	0102331060	0102331	0	3	1	2	2	3	1	1	1	1	0	0	1	1	1	0	0	1	0	1	1	2	2	2	2		2	1	2	2		2	2	2		2	58	1	3	1	1	1000	1	2	1	5	1
010233107001	0102331070	0102331	0	3	1	2	2	2	1	1	1	1	0	0	1	1	1	1	1	1	1	0	1	2	2	2	2	1	2	2	2	2	2	2	2	2		2	75	1	3	2	1	300	1	1	1	5	1
010233108001	0102331080	0102331	0	3	1	2	2	3	1	1	0	0	0	0	1	0	0	0	1	1	0	0	0	2		2	2	2	2	2	2	2		2	2	2	2	2	54	1	3	2	1	1400	0	2	1	5	1
010233109001	0102331090	0102331	0	3	2	2	2	3	0	0	0	0	0	0	0	1	1	0	1	1	0	0	0		2	2	2		2		2	2	2	2	2	2			83	0	3	2	1	1000	0	2	4	4	1
010233110001	0102331100	0102331	0	3	1	2	2	3	1	1	0	0	0	1	1	1	1	0	0	1	0	0	0	2		2	2	1	2	2	2		1	2	2	2	1	1	58	1	3	1	1	300	1	1	1	5	1
010233110002	0102331100	0102331	0	3	1	2	2	3	1	1	1	1	1	1	1	1	1	1	1	1	1	0	1	2	2	2	2	1	2	2	2	2	1	2	2	2		2	58	0	3	1	1	300	1	1	1	5	1
010233111001	0102331110	0102331	0	1	1	2	2	2	1	1	0	1	1	0	1	1	1	0	1	0	0	0	0			2	2	2	2	2	2	2		2	2	2		2	65	0	3	2	1	200	0	1	1	5	1
010233112002	0102331120	0102331	0	1	1	2	2	3	1	1	1	1	1	0	1	0	0	1	1	1	0	0	1	2	2	2	2	2	2	2	2	2		2	2	2		2	53	1	3	1	1	800	0	1	1	5	1
010233112101	0102331121	0102331	0	1	2	1	2	3	1	1	1	1	1	0	0	1	1	0	0	1	1	0	0		2	2	2	2	2	2	2	2	2	2	2	2		2	60	0	3	1	1	3000	0	3	2	5	1
010233113001	0102331130	0102331	0	3	1	2	2	3	1	1	1	1	0	0	1	1	1	1	1	0	1	0	1	2	2	2	2	2	2	2		2		2	2	2		2	55	0	3	1	1	500	0	1	1	5	1
010233113002	0102331130	0102331	0	3	1	2	2	3	1	0	0	0	0	0	0	0	0	0	0	1	1	0	0			2	2	2	2		2	2		2	2	2		2	52	1	3	1	1	500	0	1	1	3	1
010233114001	0102331140	0102331	0	2	1	2	2	2	0	0	0	1	0	0	0	0	0	0	0	0	0	0	0	2	2	2	2	2	2	2	2	2	2	2	2	2		2	64	1	3	2	1	1500	0	2	1	1	1
010233115001	0102331150	0102331	0	3	1	2	2	3	1	1	1	1	1	1	0	1	1	1	1	1	1	1	1	2	2	2	2		2	2	2	2		2	2	2		2	66	1	3	1	1	2000	0	3	1	5	1
010233115002	0102331150	0102331	0	3	1	2	2	2	1	1	1	0	1	1	0	1	1	0	1	1	1	1	0	2	2		2	2	2	1	2	2	2	2	2	2		2	69	0	3	1	1	2000	1	3	1	5	1
010233116002	0102331160	0102331	0	3	2	1	2	2	0	0	0	0	0	0	0	0	1	0	0	0	0	0	0	2	2	2	2	2	2	2	2	2		2	2		2	2	81	0	3	1	1	600	0	1	2	1	1
010233117001	0102331170	0102331	1	3	1	2	2	2	1	0	0	0	1	0	0	0	1	1	1	1	0	0	0	2	2	2	2	2	2	2	2	2	2	2	2	2		2	56	1	3	1	1	1000	0	2	1	5	1
010233117002	0102331170	0102331	0	1	1	2	2	3	1	0	0	0	0	0	1	1	0	1	0	0	0	0	0	2	2	2	2	2	2	2	2	2	2	2	2	2	2	2	52	0	3	1	1	1000	0	2	1	4	1
010233118002	0102331180	0102331	0	3	1	2	2	1	1	0	0	0	0	0	0	0	0	0	0	0	0	0	0				2	2	2			2	2	2	2	1	2	2	75	0	3	1	1	2000	1	3	1	1	1
010233119001	0102331190	0102331	0	3	1	2	2	1	1	1	1	0	1	0	0	0	1	1	0	1	0	0	1	2	2	2	2	2	2	2	2	2	2	2	2	2	2	2	65	1	3	1	1	800	0	1	1	5	1
010233120001	0102331200	0102331	0	1	1	2	2	2	0	1	1	1	1	0	0	1	1	0	1	1	0	0	1		1	2	2	2	2	2	2	2	2	2	2	2	2	2	63	0	3	2	1	2500	1	3	1	5	1
010233121001	0102331210	0102331	1	3	1	2	2	2	0	1	0	0	0	0	0	0	1	0	0	0	0	0	1	2	2	1	2	2	2	2	2	2		2	2	2		2	66	0	3	1	1	1000	1	2	1	3	1
010233121002	0102331210	0102331	0	3	1	2	2	3	0	1	1	0	1	0	0	1	1	0	0	1	1	0	0	2	2	2	2	2	2	1	2	2	2	2	1	2	2	2	66	1	3	1	1	1000	1	2	1	5	1
010233123001	0102331230	0102331	0	1	1	2	2	2	0	0	1	1	0	1	0	0	1	0	0	1	1	0	0	2		2	2	2	2	2	2	2	2	2	2	2	2	2	55	0	3	1	1	1000	0	2	1	5	1
010233123002	0102331230	0102331	0	2	1	2	2	2	1	0	0	0	0	0	0	1	1	0	1	1	0	0	0	2	2	2	2	2	2	2	2	2	2	2	2	2	2	2	52	1	3	1	1	1000	0	2	1	5	1
010233125001	0102331250	0102331	0	2	1	2	2	1	1	1	1	0	1	0	0	0	1	1	1	1	0	0	0		2	2	2	2	2	2	2	2	2	2	2	2		2	65	1	3	2	1	1000	0	2	1	5	1
010233126001	0102331260	0102331	0	2	1	2	2	2	0	0	1	0	0	0	1	0	0	0	0	0	0	0	0	2	1	2	2	2	2	2	2	2		2	2	2	2	2	47	0	3	1	1	2000	1	3	1	2	1
010233126002	0102331260	0102331	0	2	1	2	2	3	0	1	1	0	0	0	1	1	1	0	0	1	0	0	1	2	2	2	2	2	2	2	2	2		2	2	2	2	2	47	1	3	1	1	2000	0	3	1	5	1
010233127001	0102331270	0102331	0	1	1	2	2	2	1	0	0	0	0	0	0	0	0	0	0	1	0	0	0	2	2	2	2	1	2	2	2	2	2	2	2	2	2	2	22	0	3	1	1	2600	1	3	1	2	1
010233127002	0102331270	0102331	0	3	1	2	2	2	1	1	0	1	1	0	1	0	1	1	1	1	1	1	1	2		2		2	2	2	2	2		2	2	2		2	47	1	3	1	1	2600	0	3	1	5	1
010233128001	0102331280	0102331	0	3	1	2	2	2	1	1	1	1	0	1	1	1	1	0	1	1	1	0	1	2		2	2	2	2		2	2		2	2	2		2	48	1	3	1	1	1000	0	2	1	5	2
010233128002	0102331280	0102331	0	3	1	2	2	2	0	0	0	0	0	0	1	0	0	0	1	1	1	0	0	2	1	2	2	2	2	2	2	2		2	2	2	2	2	55	0	3	1	1	1000	1	2	1	4	1
010233129001	0102331290	0102331	0	1	1	2	2	2	0	1	0	0	0	0	0	0	1	0	1	0	0	0	0		1	2	2	2	2	2	2	2	2	2	2	2	1	2	50	0	3	1	1	6100	1	4	1	3	2
010233129002	0102331290	0102331	0	3	1	2	2	2	0	0	0	0	0	0	0	1	1	0	0	0	0	0	0	2	2	2	2			2	2	2		2	2	2	2	2	46	1	3	1	1	6100	0	4	1	2	1
010233130002	0102331300	0102331	0	1	1	2	2	2	0	0	0	0	0	0	0	0	1	0	0	0	0	0	0	2	2	2	2	2	2	2	2	1	2	2	2	2	2	2	50	0	3	1	1	3800	1	4	1	1	1
010233131001	0102331310	0102331	0	3	1	2	2	1	1	0	0	0	0	0	0	0	0	0	0	0	0	0	0	2	2	2	2	2	2	2	2	2	2	2	2	2	2	2	48	0	3	1	1	600	0	1	1	1	1
010233132001	0102331320	0102331	0	1	1	2	2	2	1	1	0	1	0	0	0	1	1	1	1	0	0	0	1	2	2	2	2	2	2	2	2	2	2	2	2	2	2	2	43	1	3	1	1	4000	0	4	1	5	1
010233132002	0102331320	0102331	0	2	1	2	2	2	1	0	1	0	0	1	1	0	1	0	0	0	0	0	0	2	2	2	2	2	2	2	2	2	2	2	2	2	2	2	47	0	3	1	1	4000	0	4	1	5	2
010233133001	0102331330	0102331	0	1	2	1	2	2	1	0	0	0	0	0	1	0	1	0	0	0	1	0	0		2	2	2	2	2	2	2	2	2	2	2	2	2	2	51	0	3	1	1	1000	0	2	2	4	1
010233133002	0102331330	0102331	0	3	1	2	2	2	0	0	0	0	0	0	0	0	1	0	0	0	0	0	0	2	2	2	2	2	2	2	2	2	2	2	2	2	2	2	49	1	1	1	1	1000	0	2	1	1	2
010233134002	0102331340	0102331	0	1	1	2	2	1	0	0	1	0	0	0	0	0	0	1	0	1	0	0	0	2	2	2	2	2	2	2	2	2	2	2	2	2	2	2	49	0	3	1	1	2000	0	3	1	3	1
010233135002	0102331350	0102331	1	1	1	2	2	2	0	1	1	0	1	0	0	0	1	0	1	1	0	0	0		2	2	2	2	2	2	2	2	2	2	2	2	1	2	54	0	3	1	1	1000	1	2	1	5	1
010233136001	0102331360	0102331	0	3	1	2	2	2	0	0	0	0	0	0	1	0	0	0	0	1	0	0	0	2	2	2	2	2	2	2	2	2	1	2	2	2	2	2	45	1	3	1	1	3000	1	3	1	2	1
010233136002	0102331360	0102331	0	2	1	2	2	2	1	1	1	0	0	0	1	0	1	0	0	1	0	0	1		1	2	2	2	2	2	2	2	2	2	2	2	2	2	49	0	3	1	1	3000	1	3	1	5	1
010233201001	0102332010	0102332	0	3	1	2	2	3	1	0	0	1	1	1	1	0	0	0	0	0	0	0	0		2	2	2		2			2		2	1	2		2	65	1	3	1	1	800	1	1	1	5	1
010233201002	0102332010	0102332	1	1	1	2	2	3	1	1	0	0	1	0	1	0	1	0	1	1	1	1	0		1	2	2		2	1	1	1	2	2	1	2		2	66	0	3	1	1	800	1	1	1	5	1
010233204001	0102332040	0102332	0	2	1	2	2	3	0	1	1	0	0	0	0	0	0	0	0	0	1	0	1	2	2	2	2	2	2	2	2	2	2	2	2	2		2	55	1	3	1	1	2000	0	3	1	4	1
010233205001	0102332050	0102332	0	3	1	2	2	2	1	1	0	1	1	0	1	1	1	0	1	1	1	1	1		2	2	2	2	2	2		2	2	2	2	2		2	65	0	3	2	1	1400	0	2	1	5	1
010233207001	0102332070	0102332	0	3	2	1	2	3	1	1	0	0	0	1	0	1	0	0	0	1	0	0	1	2	2	2	2	1	2	2	2	2	2	2	2	2	2	2	62	1	3	1	1	500	1	1	2	5	1
010233209002	0102332090	0102332	1	3	2	1	2	3	1	1	1	1	0	0	0	1	1	0	1	1	1	0	1	2	2		2	2	2	2	2	2		2	2	2		2	56	1	1	1	1	3000	0	3	2	5	1
010233210001	0102332100	0102332	0	2	1	2	2	2	1	1	0	0	0	0	0	0	1	0	0	1	0	0	0	2	2	2	2	2	2	2	2	2	2	2	2	2		2	57	1	3	1	1	600	0	1	1	4	1
010233210002	0102332100	0102332	0	1	1	2	2	3	1	1	1	1	1	1	1	1	1	1	1	1	1	1	1	2	2	2	2		2	2	2		1	2	2	2		1	59	0	3	1	1	600	1	1	1	5	2
010233211001	0102332110	0102332	0	3	1	2	2	3	1	1	0	1	1	1	1	0	1	1	1	1	1	1	0	2	2	2	2			2	2			2	2	2		2	57	1	3	1	1	500	0	1	1	5	1
010233211002	0102332110	0102332	0	3	1	2	2	1	0	0	0	0	0	0	0	0	1	1	0	0	0	1	0	2	2	2	2	2	2	2	2	2		2	1	2		2	60	0	3	1	1	500	1	1	1	3	2
010233212001	0102332120	0102332	0	3	1	2	2	3	1	1	1	1	1	1	1	1	1	1	1	1	1	1	1	2		2	2		2		2			2	1	2		1	73	0	3	1	1	5600	1	4	1	5	2
010233212002	0102332120	0102332	0	3	1	2	2	1	0	0	0	1	1	1	0	0	1	0	1	1	1	1	1	2		2	2	2		1	2		2	2	2	2		2	67	1	3	1	1	5600	1	4	1	5	1
010233216001	0102332160	0102332	0	3	2	1	2	1	0	0	0	0	1	0	0	0	1	0	0	0	0	0	1	2	2	2	2	2	2	2	2	2	2	2	2	2	2	2	73	1	3	1	1	210	0	1	2	3	1
010233217001	0102332170	0102332	0	1	1	2	2	3	1	1	1	1	0	0	0	1	1	0	1	0	0	0	1	2	2	2	2	2	2	2		2		2	2	2		2	65	0	3	1	1	1500	0	2	1	5	1
010233217002	0102332170	0102332	0	3	1	2	2	3	1	1	1	1	1	0	0	1	1	0	1	1	0	1	1	2		2	2	2	2	2	2	2	2	2	2	2	2	2	55	1	3	1	1	1500	0	2	1	5	1
010233218001	0102332180	0102332	0	3	1	2	2	2	1	0	0	0	0	0	0	0	1	0	0	1	1	1	0	2	2	2	2		2	2	2	2	2	2	2	2		2	64	0	3	1	1	400	0	1	1	5	1
010233218002	0102332180	0102332	0	1	1	2	2	1	1	1	1	1	1	1	1	1	1	0	1	1	1	1	1	2	2	2	2		2	2	2	2		2	2	2	2	2	54	1	3	1	1	400	0	1	1	5	1
010233219002	0102332190	0102332	0	3	1	2	2	2	1	0	0	0	0	0	0	0	1	0	0	0	0	1	0	2	2	2	2	2	2	2	2	2	2	2	2	2	2	2	51	1	3	1	1	800	0	1	1	3	1
010233220001	0102332200	0102332	0	3	1	2	2	3	1	1	0	0	1	0	1	0	1	0	0	1	0	0	0	2	2	2	2	2	2	2	2	2		2	2	2		2	54	1	3	1	1	300	0	1	1	5	1
010233220002	0102332200	0102332	0	2	1	2	2	3	0	1	0	0	0	0	0	1	1	0	1	0	0	0	0	2	2	2	2	2	2	2	2			2	2	2	2	2	52	0	1	1	1	300	0	1	1	4	2
010233221001	0102332210	0102332	0	1	1	2	2	1	0	1	1	0	0	0	1	0	0	0	1	1	1	1	0	2	2	2	2	2	2	2	2	2		2	2	2	2	2	52	0	3	1	1	1200	0	2	1	5	2
010233221002	0102332210	0102332	1	3	2	1	2	3	1	1	1	1	1	1	0	1	1	0	1	1	0	0	1	2		2	2	2	2	1	2	2		2	2	2		2	47	1	1	1	1	1200	1	2	2	5	1
010233224001	0102332240	0102332	0	1	1	2	2	3	1	1	1	1	1	1	0	1	1	1	1	1	1	1	1	2	1	1	2	2	2	2	2	2	2	2	2	2		2	51	0	3	1	1	2000	1	3	1	5	1
010233224002	0102332240	0102332	0	3	1	2	2	3	1	1	1	1	1	1	0	1	1	1	1	1	1	1	1	2	1	2	2	2	2	2	2	2	2	2	2	2		2	51	1	3	1	1	2000	1	3	1	5	1
010233225001	0102332250	0102332	0	3	2	1	2	1	0	0	0	0	1	0	1	0	1	0	0	0	0	0	1	2	2	2	2	2	2	2	2	2		2	2	2		2	46	1	1	1	1	1000	0	2	2	4	1
010233226002	0102332260	0102332	0	3	1	2	2	3	1	0	1	1	0	0	1	1	1	0	1	0	1	0	0	2		2	2		2	2	2	2		2	2	2			50	1	3	2	1	3000	0	3	1	5	1
010233228002	0102332280	0102332	0	2	1	2	2	3	0	1	1	1	1	1	0	1	1	0	1	1	1	1	1	2	2	2	2	2	2	2	2	2	2	2	2	2	2	2	50	1	3	1	1	2274.81	0	3	1	5	1
010233302001	0102333020	0102333	0	3	1	2	2	3	0	0	0	0	1	0	0	1	1	1	1	1	1	1	0	2	2	2	2	2	2	2	2	2	2	2	2	2		2	63	1	3	1	1	1500	0	2	1	5	1
010233303001	0102333030	0102333	0	3	1	2	2	1	1	0	0	0	0	0	1	0	1	0	0	0	0	0	0	2	2	2	2		2	2	2	2	2	2	2	2	2	2	70	1	3	1	1	2600	0	3	1	3	1
010233303002	0102333030	0102333	0	1	1	2	2	3	1	0	0	0	1	0	0	0	0	0	1	0	1	0	0		2		2	2	2	1	2		1	2	2	2	1	2	83	0	3	1	1	2600	1	3	1	4	2
010233304002	0102333040	0102333	0	3	1	2	2	2	0	0	0	0	1	0	0	0	1	1	0	0	0	0	0	2	2	2	2	2	2	2	2	2	2	2	2	2	1	2	54	1	3	1	1	5000	1	4	1	3	1
010233305001	0102333050	0102333	1	1	1	2	2	1	1	1	0	0	0	0	0	0	1	0	1	0	1	0	0	1	2	1	2	2	2	2	2	2	2	2	2	2	2	2	58	0	3	1	1	1300	1	2	1	5	1
010233305002	0102333050	0102333	0	2	1	2	2	1	1	0	0	0	0	0	0	0	0	0	0	0	0	0	0	2	2	2	2	2	2	2	2	2	2	2	2	2	1	2	61	1	3	1	1	1300	1	2	1	1	1
010233306002	0102333060	0102333	0	1	2	2	1	1	0	0	0	0	0	0	0	0	1	0	0	0	0	0	0	2	2	2	2	2	2	2	2	2	2	2	2	2	2	2	71	0	3	1	1	800	0	1	3	1	1
010233307001	0102333070	0102333	0	3	2	2	1	3	0	1	1	1	1	0	1	1	1	1	1	1	1	1	0		2	2	2	2	2	2	1		2	1	2	2		2	60	0	3	1	1	2800	1	3	3	5	1
010233311002	0102333110	0102333	0	3	1	2	2	3	0	0	0	0	0	0	0	1	0	0	0	0	0	0	0	2	2	2	2	2	2	2	2	2	2	2	2	2	1	2	61	1	3	1	1	3000	1	3	1	1	1
010233312001	0102333120	0102333	0	1	1	2	2	3	0	0	1	1	1	0	1	0	1	0	1	0	0	0	0	2	2	2	2	2	2	2	2	2		2	2	2		2	57	1	3	1	1	400	0	1	1	5	1
010233312002	0102333120	0102333	0	1	2	1	2	2	1	0	0	0	0	0	0	0	0	0	0	0	0	0	1	2	2	2	2	2	2	2	2	2	2	2	2	2	2	2	62	0	3	1	1	400	0	1	2	2	2
010233313001	0102333130	0102333	0	3	2	1	2	2	1	1	1	1	1	0	1	0	1	0	1	0	1	1	0	2	2	2	2	2	2		2	1		2	2	2		2	76	0	3	1	1	420	1	1	2	5	1
010233314001	0102333140	0102333	0	3	1	2	2	2	1	1	0	0	0	0	1	0	1	0	0	0	1	0	1		2	1	2	2	2	2	2	2	2	2	2	2	2	2	55	1	3	1	1	1250	1	2	1	5	1
010233314002	0102333140	0102333	0	3	1	2	2	1	1	1	1	1	1	0	0	1	1	0	0	1	1	0	1		2	2	2	2	2	2	2	2	2	2	2	2	2	2	54	0	3	1	1	1250	0	2	1	5	1
010233315002	0102333150	0102333	0	3	1	2	2	2	1	0	0	0	0	0	1	0	1	0	1	0	0	0	0	1	2	2	2	2	2	2	2	2	2	2	2	2	2	2	63	1	3	1	1	2000	1	3	1	4	1
010233316001	0102333160	0102333	0	1	1	2	2	2	0	0	0	0	0	0	0	0	0	0	0	1	0	0	0		2	2	2	2		2	2	2	2	2	2	2		2	67	0	3	2	1	600	0	1	1	1	1
010233317001	0102333170	0102333	1	1	1	2	2	3	1	0	0	0	0	0	0	0	1	0	0	1	0	0	1	1	2	2	2	2	2	2	2	2	2	2	2	2		2	61	0	3	1	1	600	1	1	1	4	1
010233317002	0102333170	0102333	0	3	1	2	2	2	1	0	1	0	1	0	0	1	1	0	0	1	0	1	0	2	2	2	2		2	2	2	2	2	2	2	2		2	61	1	3	1	1	600	0	1	1	5	1
010233318001	0102333180	0102333	0	3	2	1	2	2	1	1	0	0	0	0	0	0	1	0	1	1	1	0	0		1		2	2	2	2	2	2		2	2	2		2	62	1	3	1	1	6000	1	4	2	5	1
010233319001	0102333190	0102333	0	3	1	2	2	2	1	1	1	0	1	0	1	1	1	1	1	1	0	0	1		2	2	2	2	2	2	2	2		2	2	2		2	67	1	3	1	1	1200	0	2	1	5	1
010233319002	0102333190	0102333	0	3	1	2	2	3	1	0	0	0	0	1	1	1	0	0	1	1	0	0	0	2	2	2	2		2		2	2	1	2	2	2	1	1	68	0	3	1	1	1200	1	2	1	5	1
010233321001	0102333210	0102333	0	3	1	2	2	3	1	1	1	0	0	0	1	1	1	0	1	0	0	0	1	2	2		2	2	2	2	2	2	2	2	2	2		2	63	1	3	1	1	3000	0	3	1	5	1
010233321002	0102333210	0102333	0	1	1	2	2	2	0	0	1	0	0	1	1	1	1	0	0	0	0	0	0	2	2	2	2	2	2	2	2	2	2	2	2	2		2	64	0	3	1	1	3000	0	3	1	5	1
010233322001	0102333220	0102333	0	3	1	2	2	3	0	0	0	0	0	0	0	0	1	0	0	0	0	0	1	2	2	2	2	2	2	2	2	2	2	2	2	2	2	2	62	0	3	1	1	800	0	1	1	2	1
010233322002	0102333220	0102333	0	3	2	1	2	3	1	1	1	1	1	0	0	0	1	0	0	0	0	0	0	2	2	2	2	2	2	2	2	2	2	2	2	2		2	53	1	1	1	1	800	0	1	2	5	1
010233323002	0102333230	0102333	0	3	2	1	2	3	1	1	1	1	1	0	1	1	1	1	1	0	0	1	1	2	2	2	2	2	1	2	2	2		2	2	2		2	54	1	3	1	1	3000	1	3	2	5	1
010233325001	0102333250	0102333	0	3	1	2	2	3	1	0	1	0	0	0	0	0	0	0	0	0	0	0	0	2	2	2	2		2	2	2	2	2	2	2	2			54	1	3	1	1	1500	0	2	1	2	1
010233325002	0102333250	0102333	0	1	1	2	2	1	1	0	0	1	1	0	0	0	1	0	0	0	0	0	0	2	2	2	2	2	2	2	2	2	2	2	2	2		2	56	0	3	1	1	1500	0	2	1	4	2
010233326001	0102333260	0102333	0	1	2	1	2	3	1	1	1	1	1	1	1	1	1	0	1	0	0	0	1	2	2	2	2		2	2	2	2		2	2	2		2	62	1	3	1	1	1571	0	2	2	5	1
010233326002	0102333260	0102333	0	3	1	2	2	3	1	1	1	1	1	0	1	1	1	1	1	1	1	1	1	2	2	2	2		2	2	2	2	2	2	2	2		2	67	0	3	1	1	1571	0	2	1	5	1
010233327001	0102333270	0102333	0	2	2	1	2	3	1	1	1	0	0	1	1	0	1	1	1	1	1	1	0		2	2	2		2		2	2	2	2	2	2		2	65	1	3	1	1	3000	0	3	2	5	1
010233327002	0102333270	0102333	0	3	1	2	2	2	0	1	1	0	0	0	0	0	1	0	1	0	0	0	0	2	2	2	2	2	2	2	2		2		2	2	2	2	67	0	3	1	1	3000	0	3	1	4	1
010233328001	0102333280	0102333	0	3	1	2	2	1	0	0	0	0	0	0	0	0	0	0	0	0	0	0	0	2	2	2	2	2	2	2	2	2	2	2	2	2	2	2	63	1	3	1	1	400	0	1	1	0	1
010233329002	0102333290	0102333	0	3	1	2	2	2	1	1	0	0	1	0	0	0	1	1	0	1	0	0	0	1		2	2	2	2	2	2		2	2	2	2	2	2	63	1	3	1	1	300	1	1	1	5	2
010233330001	0102333300	0102333	0	1	1	2	2	2	1	0	0	0	0	1	1	1	1	0	1	0	0	0	0	2	2	2	2	2	2	2	2	2	1	2	2	2	2	2	52	1	3	1	1	4000	1	4	1	5	1
010233331001	0102333310	0102333	0	3	1	2	2	3	1	1	1	0	0	0	1	1	1	1	1	1	1	0	0	2	2		2	2	2	2	2	2		2	2	2		2	57	0	3	1	1	1200	0	2	1	5	1
010233331002	0102333310	0102333	0	3	1	2	2	3	1	1	0	0	0	1	1	1	1	0	1	1	0	0	1		2	2	2	2	2	2	2	2	2	2	2	2		2	54	1	3	1	1	1200	0	2	1	5	1
010233333002	0102333330	0102333	0	3	1	2	2	2	1	0	0	0	0	0	1	0	0	0	1	0	0	0	0	2		2	2	2	2	2	2	2		2	2	2	2	2	42	1	3	1	1	600	0	1	1	3	1
010233334002	0102333340	0102333	0	3	1	2	2	2	1	0	0	0	0	0	0	0	0	0	1	0	0	0	0	2	1	2	2	2	2	2	2	2	2	2	2	2		2	59	0	3	1	1	3600	1	4	1	2	1
010233335001	0102333350	0102333	0	3	1	2	2	2	0	1	1	1	1	0	1	1	1	0	0	1	1	0	1	2	2	2	2	2	2	2	2	2	2	2	2	2	1	2	49	1	3	1	1	400	1	1	1	5	1
010233335002	0102333350	0102333	0	2	1	2	2	3	0	1	0	1	0	0	0	1	1	0	0	0	1	0	0	2	2	2	2	2	2	2	2	2	2	2	2	2	2	2	54	0	3	1	1	400	0	1	1	5	1
010233336001	0102333360	0102333	0	2	1	2	2	2	1	1	0	0	1	0	1	1	1	0	1	1	0	0	0	2	2	2	2	2	2	2	2	2	2	2	2	2	1	2	48	1	3	1	1	300	1	1	1	5	1
010446105002	0104461050	0104461	0	3	2	1	2	2	0	1	0	0	0	0	0	1	1	1	0	1	0	0	0	2	2	2	2	2	2	2	2	2	2	2	2	2		2	51	1	1	1	1	2000	0	3	2	5	1
010446108001	0104461080	0104461	1	2	2	1	2	3	1	0	0	0	1	0	0	0	1	1	1	1	1	1	0	2	2		2	2	2	1	2	2	2	2	2	2		2	71	1	3	2	1	1000	1	2	2	5	1
010446110001	0104461100	0104461	0	2	2	1	2	2	0	0	0	0	0	0	1	0	0	0	0	0	0	0	0			2	2	1	2	2	2	1		2	2	2		2	54	0	1	1	1	800	1	1	2	1	2
010446111001	0104461110	0104461	0	1	1	2	2	2	1	1	1	1	1	0	1	0	1	1	1	1	1	1	1		2	2	2				2			2	2	2		2	58	0	3	1	1	2000	0	3	1	5	1
010446111002	0104461110	0104461	0	3	2	1	2	2	1	1	1	0	0	1	1	0	1	0	1	1	0	0	1		2	2	2	1	2	2	2		1	2	2	2	2	2	66	1	3	1	1	2000	1	3	2	5	1
010446112002	0104461120	0104461	0	3	1	2	2	2	1	0	0	0	0	0	0	0	0	1	1	0	0	0	0		2	2	2	2	2		2	2	2	2	2	2	2	2	74	0	3	1	1	300	0	1	1	3	1
010446114001	0104461140	0104461	0	1	1	2	2	3	0	1	0	0	0	0	1	0	1	1	1	1	0	0	0		2	2	2		2	2	2	1	1	2	2	2		2	75	1	1	1	1	1000	1	2	1	5	1
010446114002	0104461140	0104461	0	3	2	1	2	3	0	1	0	0	0	1	1	0	1	1	0	1	0	0	1	2	2	2	2	2	2	2		2	2	2	2	2	2	2	76	0	1	1	1	1000	0	2	2	5	1
010446115002	0104461150	0104461	0	3	2	2	1	2	1	0	0	0	0	0	0	0	1	1	0	0	0	0	0		2	2	2	2	2	2	2	2	2	2	2	2		2	85	1	1	2	1	1	0	1	3	3	1
010446117002	0104461170	0104461	0	3	2	2	1	3	1	1	1	1	1	1	1	1	1	1	1	1	1	1	1				2		2	2	2	2	2	2	1	2	2	1	55	0	3	1	1	500	1	1	3	5	2
010446118001	0104461180	0104461	0	3	2	1	2	1	0	1	0	0	0	0	0	1	1	1	0	0	0	0	0		2		2	2	2	2				2	2	2		2	69	0	3	1	1	2000	0	3	2	4	1
010446118002	0104461180	0104461	0	3	1	2	2	3	0	1	1	1	1	0	1	1	1	0	1	0	1	0	1	2	2	2	2	2	2	2	2	2		2	2	2		2	66	1	3	1	1	2000	0	3	1	5	1
010446119001	0104461190	0104461	0	3	2	2	2	2	1	1	0	0	0	1	0	1	1	0	0	1	0	0	0		2	2	2		2	2		2	2	2	2	2		2	74	1	3	2	1	1500	0	2	4	5	1
010446120001	0104461200	0104461	0	3	1	2	2	2	0	0	1	0	0	0	0	0	0	0	1	1	0	0	1	2	2	2	2	2	2	2	2		2	2	2	2		2	62	1	3	1	1	200	0	1	1	4	1
010446120002	0104461200	0104461	0	1	2	1	2	3	0	0	0	0	1	0	0	1	0	0	0	1	1	1	0	2	2	2	2	2	2	2		2	2	2	2	2		2	66	0	3	1	1	200	0	1	2	5	1
010446127002	0104461270	0104461	0	3	1	2	2	2	1	1	1	0	0	0	1	0	1	0	0	0	0	0	1	2	2	2	2	2	2	2	2	2	2	2	2	2	2	2	53	0	3	1	1	2000	0	3	1	5	1
010446128001	0104461280	0104461	0	3	1	2	2	2	0	1	0	0	0	0	1	0	1	0	1	1	1	0	0	2	2	2	2	2	1	2	2	2	2	2	2	2	2	2	50	1	3	1	1	3000	1	3	1	5	1
010446128002	0104461280	0104461	0	1	1	2	2	2	1	0	0	0	0	0	1	0	1	0	0	0	0	0	0	1	1	2	2		2	2	2	2		2	2	2	2	2	50	0	3	1	1	3000	1	3	1	3	1
010446131002	0104461310	0104461	0	3	1	2	2	3	1	1	1	1	1	1	1	0	1	1	1	1	1	0	0	1	2	2	2	2	2	2	2	2	2	2	2	2	2	2	49	1	3	2	1	1150	1	2	1	5	1
010446201002	0104462010	0104462	0	3	1	2	2	2	0	0	0	0	0	0	0	0	0	0	1	1	0	0	0	2	2	2	2	2	2	2	2	2	2	2	2	2		2	70	0	3	1	1	8000	0	4	1	2	1
010446202001	0104462020	0104462	0	3	1	2	2	2	1	0	0	0	0	0	1	0	1	0	0	1	0	0	0	2	2	2	2	2	2	2	2	2		2	2	2	2	2	67	1	1	1	1	1000	0	2	1	4	1
010446202002	0104462020	0104462	1	3	1	2	2	2	1	0	0	1	0	1	0	0	1	0	0	1	0	1	1	2	2	2	2	2	2	2	2	2	2	2	2	2		2	77	0	1	1	1	1000	0	2	1	5	1
010446204002	0104462040	0104462	0	3	2	1	2	2	1	1	1	0	0	0	0	1	1	0	0	0	0	0	0	2	2	2	2	2	2	2	2	2	2	2	2	2	2	2	54	1	3	1	1	3000	0	3	2	5	1
010446205001	0104462050	0104462	0	3	1	2	2	2	1	0	0	0	0	0	1	0	1	0	0	1	0	0	1	2	2	2	2	1	2	2	2	2	2	2	2	2		2	53	1	3	1	1	1250	1	2	1	5	1
010446205002	0104462050	0104462	0	1	1	2	2	1	0	1	0	1	1	0	0	1	1	1	1	1	1	1	0		2	2	2	2		2	2	2	2	2	2	2	1	2	60	0	3	1	1	1250	1	2	1	5	1
010446206001	0104462060	0104462	0	1	2	2	1	3	0	1	1	0	1	0	0	1	1	0	0	0	0	0	0		2	2	2		2		2	2		2	2	2	1		65	0	3	2	1	2400	1	3	3	5	1
010446208002	0104462080	0104462	0	1	1	2	2	3	0	1	1	0	0	0	0	0	1	0	1	1	1	1	1		2		2	2	2	2	2	2	2	2	2	2	2	2	81	0	3	2	1	1500	0	2	1	5	1
010446209001	0104462090	0104462	0	3	2	1	2	3	1	1	0	1	1	1	1	1	1	1	1	1	1	0	1	2	2	2	2	2	2	2	2	2		2	2	2		2	61	1	1	1	1	7000	0	4	2	5	1
010446209002	0104462090	0104462	0	1	2	2	1	3	1	1	1	1	1	1	1	1	1	0	1	1	1	1	1				2	2	2	2	2	2		2	2	2			61	0	1	1	2	7000	0	4	3	5	2
010446210001	0104462100	0104462	0	1	2	1	2	3	1	1	1	1	0	1	0	0	1	0	0	0	0	0	1	2	2	2	2	2	2	2	2	2	2	2	2	2	2	2	53	1	3	1	1	500	0	1	2	5	1
010446210002	0104462100	0104462	0	1	2	1	2	3	1	0	0	0	0	1	0	0	0	0	0	1	0	0	0		2	2	2	2	2	2	2	2	2	2	2	2	2	2	53	0	3	1	1	500	0	1	2	3	1
010446211001	0104462110	0104462	0	3	1	2	2	3	0	0	0	0	0	0	1	0	1	0	1	0	0	0	0	2	2	2	2		2	2	2	2		2	2	2		2	53	1	3	1	1	2000	0	3	1	3	1
010446212002	0104462120	0104462	0	3	1	2	2	3	1	1	0	0	0	0	0	1	1	0	1	1	0	1	1		2	2	1	2	2	2	1	2	2	2	2	2		2	71	1	1	1	1	300	1	1	1	5	1
010446213002	0104462130	0104462	0	3	1	2	2	3	0	1	1	1	1	0	1	1	1	0	1	1	0	1	1	2	2	2	2		2	2	2	2		2	2	2		2	56	0	3	1	1	1000	0	2	1	5	1
010446214002	0104462140	0104462	0	3	1	2	2	2	1	0	0	0	0	0	1	0	0	0	0	0	0	1	0		2	2	2	2	2	2	2	2	2	2	2	2		2	66	1	3	2	1	293	0	1	1	3	1
010446215001	0104462150	0104462	0	1	1	2	2	1	1	1	1	0	0	0	0	1	1	0	0	0	0	0	1	2	2	2	2	2	2	2	2	2	2	2	1	2		2	52	0	3	1	1	1200	1	2	1	5	1
010446215002	0104462150	0104462	0	3	1	2	2	2	1	1	1	1	1	1	1	1	1	0	1	1	1	1	1	2	2	2	2	2	2	2		2		2	2	2		2	47	1	3	1	1	1200	0	2	1	5	1
010446216002	0104462160	0104462	0	3	1	2	2	3	1	0	0	0	0	0	1	0	1	0	0	0	1	0	1		2	2	2		2	2	2	2	2	2	2	2		2	53	1	3	2	1	1500	0	2	1	5	1
010446217001	0104462170	0104462	0	3	1	2	2	2	1	1	1	1	1	0	1	0	1	1	0	1	0	0	0		2		2	2	2	2	2	2		2	2	2		2	54	1	3	1	1	2000	0	3	1	5	1
010446218002	0104462180	0104462	0	3	2	1	2	3	1	1	0	0	0	0	1	0	0	0	0	0	0	0	1	2	2	2	2	2	2	2	2	2		2	2	2		2	53	0	3	1	1	1000	0	2	2	4	1
010446220001	0104462200	0104462	0	3	1	2	2	3	1	1	1	0	0	0	0	1	1	1	1	1	0	1	0	2	2	2	2	1	2	2	2	2	2	2	2	2		2	55	1	3	1	1	1500	1	2	1	5	1
010446220002	0104462200	0104462	0	1	2	1	2	3	1	1	1	0	0	1	1	1	1	1	1	1	1	1	1	1	2	2	2	2	2	2	2	2		2	2	2		2	57	0	3	1	1	1500	1	2	2	5	2
010446221001	0104462210	0104462	0	2	1	2	2	2	1	0	0	0	1	0	0	0	1	0	0	0	0	0	0	2	2	2	2	2	2	2	2	2	2	2	2	2	2	2	56	1	1	1	1	800	0	1	1	3	1
010446221002	0104462210	0104462	1	3	2	1	2	2	0	1	1	0	1	0	0	1	1	0	1	1	0	0	0			2	2	2	2	2	2	2	2	2	2	2		2	63	0	3	1	1	800	0	1	2	5	1
010446222001	0104462220	0104462	0	1	2	1	2	2	0	0	0	0	0	0	1	0	1	0	0	0	0	0	0	2		2	2	2		2	2	2		2	2	2	2	1	56	0	3	1	1	3500	1	4	2	2	2
010446222002	0104462220	0104462	0	3	2	2	1	2	1	1	0	1	1	0	1	1	0	0	0	1	0	0	1	2	2	2	2	2	2	2	2	2	2	2	2	2	2	2	54	1	3	1	1	3500	0	4	3	5	1
010446223001	0104462230	0104462	0	1	1	2	2	2	0	1	0	0	0	0	0	1	1	0	1	1	0	0	0		2	2	2	2	2	2	2	2	2	2	2	2	2	2	71	1	3	1	1	300	0	1	1	5	1
010446224001	0104462240	0104462	0	3	1	2	2	3	1	1	0	1	1	0	1	1	1	0	1	1	0	0	1			2	2		2	2	2	2		2	2	2	1	2	53	1	3	1	1	2000	1	3	1	5	1
010446224002	0104462240	0104462	0	3	2	1	2	3	1	1	1	0	0	1	1	1	1	0	0	0	0	0	1			2	2				2			2	1	1			54	0	3	1	1	2000	1	3	2	5	2
010446225001	0104462250	0104462	0	2	1	2	2	2	1	0	0	0	0	1	1	1	1	0	0	0	0	0	0	2	2	2	2		2	2	2	2	2	2	2	2		2	76	0	3	2	1	550	0	1	1	5	1
010446226002	0104462260	0104462	0	3	1	2	2	2	1	0	0	0	0	0	0	0	1	1	0	0	0	0	0	2	2	2	2	2	2	2	2	2	2	2	2	2	2	2	56	1	3	1	1	2000	0	3	1	3	1
010446227002	0104462270	0104462	0	3	2	1	2	3	1	1	0	0	1	0	1	1	1	0	1	1	1	0	0	2	2	2	2	2	2	2	2	2		2	2	2		2	74	1	3	2	1	500	0	1	2	5	1
010446230002	0104462300	0104462	0	3	1	2	2	2	1	0	0	0	0	0	0	0	0	0	0	1	0	0	0		1	2	2	2	2	2	1	2	2	2	2	2		2	65	1	3	2	1	1500	1	2	1	2	1
010446232001	0104462320	0104462	0	1	1	2	2	2	0	0	0	0	0	0	0	0	0	0	0	0	0	0	0	2	2	2	2	2	2	2	2	2	2	2	2	2	2	2	52	0	3	1	1	1500	0	2	1	0	1
010446232002	0104462320	0104462	0	1	2	1	2	2	0	1	0	0	0	0	0	0	1	0	0	0	0	0	0	2	2	2	2	2	2	2	2	2		2	2	2	1	2	48	1	3	1	1	1500	1	2	2	2	1
010446234002	0104462340	0104462	0	3	2	1	2	2	0	0	0	0	0	0	0	0	1	0	1	1	0	0	0	2		2	2		2	2	1	2		2	1	2		2	48	1	3	1	1	12000	1	4	2	3	1
010446236001	0104462360	0104462	0	3	1	2	2	3	0	1	1	1	0	0	0	0	1	0	0	1	1	0	0	2	2	2	2	2	2	2	2	2	2	2	2	2	2	2	50	0	1	1	1	4000	0	4	1	5	1
010446236002	0104462360	0104462	0	3	1	2	2	2	0	0	0	0	0	0	0	0	1	0	0	1	0	0	0	2	2	2	2	2	2	2	2	2		2	2	2		2	44	1	1	1	1	4000	0	4	1	2	1
010446301001	0104463010	0104463	1	3	1	2	2	3	1	0	0	0	0	0	0	0	1	0	0	1	0	0	1	2	2	2	2	2	2	2	2	2	2	2	2	2	2	2	55	0	1	1	1	3000	0	3	1	4	1
010446301002	0104463010	0104463	0	3	2	1	2	2	1	1	1	1	1	1	1	1	1	1	1	1	1	0	0	2	2	2	2	2	2	2	2	2	2	2	2	2	1	2	56	1	1	1	1	3000	1	3	2	5	1
010446302002	0104463020	0104463	0	2	2	1	2	2	1	1	0	1	0	1	1	0	0	0	0	1	0	0	0	1	2	2	2	2	2	2	2	2	2	2	2	2		2	59	1	1	2	1	600	1	1	2	5	1
010446303001	0104463030	0104463	0	3	2	1	2	3	1	0	0	0	0	0	0	0	1	1	1	1	1	1	0	2	2	2	1	2	2	2	2	2	2	2	2	2	2	2	45	1	3	1	1	250	1	1	2	5	1
010446303002	0104463030	0104463	0	2	2	1	2	2	0	0	0	0	0	0	1	0	1	0	0	1	0	0	0			2	2	2	2	2	2		2		2	2	2	2	50	0	1	1	1	250	0	1	2	3	1
010446304001	0104463040	0104463	0	3	1	2	2	2	0	0	0	0	0	0	0	0	1	0	0	0	0	0	0	2	2	2	2	2		2	2	2	1	2	2	2		2	52	0	1	1	1	3000	1	3	1	1	1
010446304002	0104463040	0104463	0	3	2	2	2	3	1	1	1	0	0	1	1	1	1	1	1	1	1	0	1		1	1	2	2	2	1	1	2		2	2	2		2	52	1	1	1	1	3000	1	3	4	5	1
010446306001	0104463060	0104463	0	2	1	2	2	1	0	0	0	1	0	0	0	1	1	1	0	1	0	0	0	2	2	2	2	2	2	2	2	2	2	2	2	2	2	2	61	1	3	1	1	3600	0	4	1	5	1
010446306002	0104463060	0104463	0	3	1	2	2	3	1	0	0	0	0	0	0	0	0	0	0	0	0	0	0	1	2	2	2	2	2	2	2	2		2	2	2	2	2	63	0	3	1	1	3600	1	4	1	1	1
010446307001	0104463070	0104463	0	3	1	2	2	3	1	1	1	1	1	0	0	1	1	0	1	1	1	1	1	2	2	2	2	2	2	2	2	2	2	2	2	2		2	62	0	3	2	1	1000	0	2	1	5	1
010446308001	0104463080	0104463	0	3	1	2	2	2	0	1	0	0	0	0	0	0	0	0	0	0	0	0	0		2	2	2	2	2	2	2			2	2	2	2	2	45	1	3	1	1	7000	0	4	1	1	2
010446310001	0104463100	0104463	0	3	1	2	2	2	0	1	0	0	0	0	0	0	0	0	0	0	0	0	0	1	2	2	2	2	2	2	2	2		2	2	2		2	53	0	3	1	1	200	1	1	1	1	1
010446312002	0104463120	0104463	0	3	1	2	2	3	1	1	1	0	0	0	1	0	1	0	0	1	0	0	1	2	2	2	2	2	2	2	2	2	1	2	2	2		2	64	0	3	1	1	600	1	1	1	5	1
010446313001	0104463130	0104463	0	2	1	2	2	1	0	0	0	0	0	1	0	0	1	1	0	1	0	0	0	1	2	2	2	2	2	2	2	2		2	2	2	2	2	71	0	3	1	1	1500	1	2	1	4	1
010446313002	0104463130	0104463	0	3	2	1	2	3	1	1	0	1	1	1	1	1	1	1	1	1	1	1	0	1	2	2	2	2	2	2	2	2		1	2	2	2	2	70	1	3	1	1	1500	1	2	2	5	1
010446314001	0104463140	0104463	0	3	2	1	2	3	1	1	1	1	1	0	1	1	1	1	1	1	1	1	0		2		2	2	2	2	2		2	2	2	2		2	58	1	3	1	1	3000	0	3	2	5	1
010446314002	0104463140	0104463	0	3	1	2	2	3	1	0	1	1	1	0	1	1	1	0	0	1	1	1	1		2	2	2	2	2	2	2	2		2	2	2		2	63	0	3	1	1	3000	0	3	1	5	2
010446318001	0104463180	0104463	0	3	2	2	1	3	0	1	1	1	1	1	1	1	1	1	1	1	1	1	1	2	2	2	2	2	2	2	1	2		1	2	2		1	74	0	3	1	1	1250	1	2	3	5	1
010446318002	0104463180	0104463	0	3	1	2	2	2	1	1	1	0	1	0	0	0	1	0	1	1	1	0	1	1	2	2	2	2	2	2	2	2		2	2	2		2	74	1	3	1	1	1250	1	2	1	5	1
010446319001	0104463190	0104463	0	3	1	2	2	2	1	0	0	0	0	0	0	0	0	0	0	0	0	0	0	2	2	2	2		2	2	2		2	2	2	2		2	77	0	1	1	1	1000	0	2	1	1	1
010446319002	0104463190	0104463	0	3	1	2	2	3	0	1	1	1	1	0	0	1	1	1	1	1	1	1	1	2	2	2	2	2		2	2		2	2	2	2		2	77	1	1	1	1	1000	0	2	1	5	1
010446320002	0104463200	0104463	0	3	2	1	2	3	1	1	1	0	0	0	1	1	1	0	1	1	0	0	1		2	2	2	2		2	2	2		2	2	2		2	55	1	1	1	1	5000	0	4	2	5	1
010446322001	0104463220	0104463	0	3	1	2	2	3	1	1	1	1	1	1	1	1	1	1	1	1	1	1	1		2	2	2		2			2	2	2	2	2		2	76	1	3	2	1	200	0	1	1	5	1
010446323001	0104463230	0104463	1	3	1	2	2	3	1	0	0	0	1	0	1	0	1	0	1	1	1	0	0		2	2	2			2	2			2	2	2		2	61	1	3	1	1	300	0	1	1	5	1
010446324001	0104463240	0104463	0	3	2	2	1	3	1	1	0	0	0	0	0	0	1	0	0	1	0	0	0		2	2	2			2		2	2	2	1	2			55	1	3	1	1	1000	1	2	3	4	1
010446326001	0104463260	0104463	0	3	2	1	2	3	1	1	1	0	0	1	1	1	1	0	1	1	1	0	1	2	2	2	2	2	2	2		2		1	2	2	2	2	68	1	3	1	1	400	1	1	2	5	1
010446326002	0104463260	0104463	0	1	1	2	2	3	1	1	1	0	1	0	1	1	1	0	1	1	1	0	1		2	2	2		2	2	2	2		2	2	2		2	68	0	3	1	1	400	0	1	1	5	1
010446328001	0104463280	0104463	0	3	2	1	2	2	1	1	1	0	1	1	0	0	1	1	1	1	0	1	0		2	2	2		2	2	2	2	1		2	2		2	54	1	3	1	1	300	1	1	2	5	1
010446328002	0104463280	0104463	0	2	1	2	2	2	1	1	1	1	1	1	1	1	1	1	1	1	1	1	1	2	2	2	2	2	2	2	1	2	2	2	2	2	1	2	61	0	3	1	1	300	1	1	1	5	1
010446330001	0104463300	0104463	0	3	1	2	2	2	1	1	1	0	0	0	0	0	0	0	0	0	0	0	0		2	2	2	2	2	2	2	2	2	2	2	2	2	2	74	0	3	2	1	200	0	1	1	3	1
010446331001	0104463310	0104463	0	3	2	1	2	3	1	0	0	0	0	0	0	0	0	0	0	0	0	0	0	2	2	2	1	2	2	2	2	2	2		2	2	2	2	46	1	1	1	1	4000	1	4	2	1	1
010446331002	0104463310	0104463	0	1	1	2	2	3	1	0	0	0	0	1	0	0	0	0	1	0	0	0	0		2	2	2	1	2	1	2		2	2	2	2	2	2	50	0	1	1	1	4000	1	4	1	3	1
010446332002	0104463320	0104463	0	2	2	1	2	1	0	0	0	0	0	1	1	0	0	0	0	0	0	0	0	2	2	2	2	2	2	2	2	2		2	2	2	2	2	48	0	1	1	1	4200	0	4	2	2	1
010446333001	0104463330	0104463	0	3	2	1	2	3	1	1	1	0	0	1	0	1	1	1	1	1	1	0	0	2	2	2	2	2		2	2			2	2	2	2	2	48	1	3	1	1	750	0	1	2	5	1
010446333002	0104463330	0104463	0	2	1	2	2	3	0	1	1	0	0	0	0	1	1	0	0	1	0	0	0	2	2	2	2		2	2	2	2		2	2	2	2	2	50	0	3	1	1	750	0	1	1	5	1
010451103001	0104511030	0104511	1	3	2	1	2	3	1	1	1	1	1	0	0	0	1	1	1	1	1	0	0		2	2	2		2	2	2	2	2	2	2	2		2	70	1	1	1	1	3000	0	3	2	5	1
010451104001	0104511040	0104511	0	3	1	2	2	2	0	0	0	0	0	0	0	0	0	0	0	1	0	0	0	2	2	2	2	2	2	2	2	2	2	2	2	2		2	65	1	1	2	1	500	0	1	1	1	1
010451105001	0104511050	0104511	0	3	2	1	2	2	0	0	0	0	0	0	0	0	0	0	0	1	0	0	0	2	2	1	2	2	2	2	2	2	2	2	2	2		2	54	1	3	1	1	2000	1	3	2	1	1
010451107001	0104511070	0104511	0	1	1	2	2	2	0	1	0	0	0	0	0	0	1	0	0	0	0	0	0	2	2	2	2	2	2	2	2	2	2	2	2	2	2	2	67	0	3	1	1	1500	0	2	1	2	1
010451107002	0104511070	0104511	0	1	1	2	2	2	0	1	1	0	0	0	1	1	1	0	0	1	0	0	0	2	2	2	2	2	2	2	2	2		2	2	2		2	63	1	3	1	1	1500	0	2	1	5	1
010451109001	0104511090	0104511	0	1	1	2	2	3	1	1	1	1	0	1	1	0	0	0	1	1	1	0	1	2	2	2	2	2	2	2	2	2		2	2	2		2	75	1	3	1	1	3000	0	3	1	5	1
010451111001	0104511110	0104511	0	1	1	2	2	2	0	0	0	0	0	1	0	0	0	0	1	1	1	0	0	1	1	2	2		2	2	2	2	2	2	2	2	1	1	65	0	3	1	1	1000	1	2	1	4	1
010451111002	0104511110	0104511	0	1	1	2	2	3	1	1	1	1	1	0	0	0	1	1	0	1	1	1	1	2	2	2	2	2	2	2	2	2	1	2	2	2		2	66	1	3	1	1	1000	1	2	1	5	1
010451112001	0104511120	0104511	0	3	1	2	2	2	0	0	1	0	0	0	0	0	0	0	0	1	0	0	0	2	2	2	2		2	2	2	2		2	2	2	2		55	0	1	1	1	3500	0	4	1	2	1
010451112002	0104511120	0104511	0	3	2	1	2	3	1	0	0	0	0	0	0	1	0	0	1	1	1	0	1	2	2	2	2	2		2	2	2	2	2	2	2		2	55	1	1	1	1	3500	0	4	2	5	1
010451114001	0104511140	0104511	0	3	2	1	2	3	1	1	0	0	1	1	1	0	1	1	1	1	1	1	0			2	2	2	2	2	2	2		2	2	2		2	49	1	3	1	1	1000	0	2	2	5	1
010451115001	0104511150	0104511	0	2	1	2	2	3	0	1	1	0	1	0	0	1	1	0	1	0	1	1	0	2	1	2	2	2	2	2	2	2	2	2	2	2	2	2	68	0	3	1	1	1500	1	2	1	5	1
010451115002	0104511150	0104511	0	3	2	1	2	2	0	0	0	1	0	0	0	1	1	1	1	1	1	0	0		2	2	2	2	2	2	2	2		2	2	2		2	66	1	3	1	1	1500	0	2	2	5	1
010451116002	0104511160	0104511	0	3	2	2	2	3	1	1	1	1	1	1	1	1	1	1	1	1	1	1	1		1	1	2	2	2	2	2	2	2	2	2	2	2	2	71	0	3	2	1	1000	1	2	4	5	1
010451117001	0104511170	0104511	0	3	2	1	2	3	1	1	1	1	0	1	0	1	1	0	1	1	1	0	1		2		2		2	2	2	2		2	2	2		2	65	1	3	1	1	3000	0	3	2	5	1
010451117002	0104511170	0104511	0	3	2	1	2	1	0	0	0	1	0	0	0	0	1	0	0	1	0	0	0	2	2	2	2	2	2	2	2	2	1	2	2	2		2	63	0	3	1	1	3000	1	3	2	3	2
010451118001	0104511180	0104511	0	3	2	2	1	3	1	1	1	1	1	1	1	1	1	1	1	1	1	1	1	2	2	2	2	2	2		2	1		2	2	2	1		74	1	3	1	1	500	1	1	3	5	1
010451118002	0104511180	0104511	0	3	1	2	2	3	1	1	1	0	1	1	1	0	1	0	1	1	1	0	0	1	2	2	2	2	2	2	2	2	2	2	2	2		2	72	0	3	1	1	500	1	1	1	5	1
010451119001	0104511190	0104511	0	1	1	2	2	2	1	1	1	1	1	0	0	1	1	0	1	1	0	0	1	2	2	2	2	2	2	2	2	2	2	2	2	2		2	75	0	3	2	1	1000	0	2	1	5	1
010451121002	0104511210	0104511	0	3	2	2	2	3	1	1	0	1	1	1	1	1	1	0	1	1	0	0	1		2	2	2		2	2	2	2		2	2	2		2	69	1	3	2	1	400	0	1	4	5	1
010451122001	0104511220	0104511	0	3	2	1	2	3	0	1	1	1	1	0	0	1	1	1	1	1	1	1	1	2	2	2	2	2	2	2	2	2	2	2	2	2		2	49	1	3	1	1	200	0	1	2	5	1
010451122002	0104511220	0104511	0	3	1	2	2	2	1	0	0	0	0	0	0	0	0	0	0	1	1	0	0			1	2	2	2	2	2	2	2	2	2	2	1	2	52	0	3	1	1	200	1	1	1	3	2
010451206001	0104512060	0104512	0	2	1	2	2	2	1	0	0	0	0	1	1	0	1	1	1	1	1	0	0	2	2	2	2	2	2	2	2	2	2	2	2	2		2	60	1	3	1	1	5000	0	4	1	5	1
010451206002	0104512060	0104512	0	3	1	2	2	1	0	0	0	0	0	0	1	0	1	0	0	1	1	0	0		2	2	2	2	2	2	2	2	2	2	2	2		2	59	0	1	1	1	5000	0	4	1	4	2
010451207001	0104512070	0104512	0	3	2	1	2	3	0	1	1	1	1	1	1	1	0	1	1	1	0	1	1		2	2	2	1	1	2	2	2		2	2	2		2	67	1	3	1	1	1500	1	2	2	5	1
010451207002	0104512070	0104512	0	3	2	2	2	2	0	0	0	0	1	0	0	0	0	0	1	1	0	0	0	2	2	2	2	2	2	2	2	2	2	2	2	2		2	68	0	3	1	1	1500	0	2	4	3	1
010451208102	0104512081	0104512	0	2	1	2	2	2	1	1	1	0	1	1	0	0	1	1	1	0	0	0	1		2	2	2	2	2	2	2	2	2	2	2	2		2	41	1	3	2	1	200	0	1	1	5	1
010451209002	0104512090	0104512	0	3	1	2	2	2	1	0	0	0	0	0	0	0	1	0	0	0	0	0	0	2	2	2	2	2	2	2	2	2	2	2	2	2	2	2	45	1	3	1	1	4000	0	4	1	2	1
010451210001	0104512100	0104512	0	3	1	2	2	3	0	1	1	1	1	1	1	0	0	0	0	1	0	0	1		2	2	2		2	2	2	2		2	2	2			62	1	3	1	1	500	0	1	1	5	2
010451210002	0104512100	0104512	0	3	1	2	2	3	1	1	1	1	1	1	1	1	0	1	1	1	1	1	1	2	2	2	2	2	2	2	2			2	2	2		2	65	0	3	1	1	500	0	1	1	5	1
010451211001	0104512110	0104512	0	1	1	2	2	3	0	0	1	1	1	0	0	0	0	0	0	1	1	0	0		2	2	2	2	2	2	2	2	2	2	2	2	2	2	53	1	3	1	1	3000	0	3	1	5	2
010451212001	0104512120	0104512	0	2	2	2	2	3	1	1	1	1	1	0	0	1	1	0	1	1	1	1	1	2	2	2	2	2	2	2	2	2	2	2	2	2			74	1	3	2	1	500	0	1	4	5	1
010451214001	0104512140	0104512	0	2	1	2	2	2	1	1	1	1	1	1	1	1	1	1	1	1	1	1	1	2	2	2	2	2	2	2	2	2		2	2	2		2	65	1	3	1	1	2000	0	3	1	5	1
010451214002	0104512140	0104512	0	1	1	2	2	3	0	1	1	0	1	1	1	1	1	0	1	1	0	0	0	2	2	2	2	2	2	2	2		2	2	2	2		2	66	0	3	1	1	2000	0	3	1	5	1
010451216001	0104512160	0104512	0	3	2	1	2	3	1	1	1	1	1	1	1	1	1	1	1	1	1	1	1	1	2	2	2	2	2	2	2	2	1	2	2	2		2	61	1	3	1	1	1500	1	2	2	5	1
010451216002	0104512160	0104512	0	2	1	2	2	1	0	1	1	1	0	1	1	1	1	0	0	1	0	0	0	1	2	2	2	2	1	2	2			2	2	2		2	59	0	1	1	1	1500	1	2	1	5	2
010451217001	0104512170	0104512	0	3	1	2	2	2	1	1	1	1	1	0	1	1	1	0	0	1	1	0	1		2	2	2	2	2	2	2	2	2	2	2	2		2	55	1	3	1	1	1300	0	2	1	5	1
010451218001	0104512180	0104512	0	3	1	2	2	2	0	0	0	0	0	0	0	0	1	0	0	1	0	0	0		2	2	2	2	2	2	2	2	2	2	2	2		2	63	0	3	2	1	200	0	1	1	2	1
010451219001	0104512190	0104512	0	3	1	2	2	2	1	1	0	0	0	1	1	0	0	0	0	0	0	0	1	2		2	2	2	1	2	2	2		2	2	2	2	2	53	1	3	1	1	700	1	1	1	5	1
010451220001	0104512200	0104512	0	3	1	2	2	3	0	1	1	1	1	0	0	0	1	0	1	1	1	0	1	1	2	2	2	2	2	2	2	2	2	2	2	2		2	56	0	3	1	1	1000	1	2	1	5	2
010451220002	0104512200	0104512	0	3	2	2	2	3	0	1	0	1	1	0	1	0	0	1	1	1	1	0	0	2	2	2	2	2	2	2	2	2	2	2	2	2		2	54	1	3	1	1	1000	0	2	4	5	1
010451221001	0104512210	0104512	0	1	1	2	2	2	1	0	1	1	1	0	0	1	1	1	1	1	1	0	1	2	2	2	2		2	2	2	2	2	2	2	2		2	57	1	3	1	1	1500	0	2	1	5	1
010451221002	0104512210	0104512	0	3	1	2	2	2	1	1	1	1	1	1	1	1	1	1	1	1	1	1	1		1	2	2	2	2	2	2	2	2	2	2	2			61	0	3	1	1	1500	1	2	1	5	1
010451222001	0104512220	0104512	0	3	1	2	2	3	1	1	1	1	1	0	1	1	1	1	1	1	1	0	1		2		2		1	2	2	1		2	2	2			63	1	3	1	1	2500	1	3	1	5	1
010451222002	0104512220	0104512	0	2	2	1	2	3	0	1	1	1	1	1	1	1	1	0	0	1	1	0	0	2	2	2	2	2	2	2	2	2		2	2	2		2	63	0	3	1	1	2500	0	3	2	5	1
010451224001	0104512240	0104512	0	3	1	2	2	3	1	1	1	1	1	1	1	1	1	1	1	1	1	1	1	2	1	2	2	1	2	2	2	2	2	2	2	2		2	48	1	3	1	1	2000	1	3	1	5	1
010451224002	0104512240	0104512	0	3	1	2	2	1	0	0	0	0	0	0	0	0	0	1	1	1	0	0	0		2	2	2	2	2	2	2	2	2	2	2	2		2	55	0	3	1	1	2000	0	3	1	3	1
010451225001	0104512250	0104512	0	1	2	2	1	2	1	0	1	1	1	1	1	0	0	0	1	1	0	0	0	1	2	2	2	2	2	2	2	1	2	2	2	2	2	2	54	0	3	2	1	440	1	1	3	5	1
010451227001	0104512270	0104512	0	3	1	2	2	2	0	0	0	0	1	0	0	0	1	1	0	0	0	0	0	1	2	2	2	2	2	2	2	2	2	2	2	2	1	2	65	0	3	1	1	660	1	1	1	3	1
010451227002	0104512270	0104512	0	3	1	2	2	2	0	0	0	0	0	0	1	0	1	1	0	1	0	0	0	2	2	2	2	2	2	2	2	2	1	2	2	2		2	60	1	3	1	1	660	1	1	1	4	1
010451230001	0104512300	0104512	0	3	1	2	2	2	1	1	0	1	1	0	0	0	0	0	0	0	0	0	1	2	2	2	2	2	2	2	2	2	2	2	2	2	2	2	51	1	3	1	1	1000	0	2	1	5	1
010451230002	0104512300	0104512	0	1	2	2	1	3	1	1	0	1	1	1	1	0	0	0	1	0	1	1	0	2	2		2			2	2	2		2	2	2		2	50	0	3	1	1	1000	0	2	3	5	1
010451231001	0104512310	0104512	0	1	1	2	2	3	0	1	1	1	1	0	1	1	1	1	1	1	1	1	1		2	2	2		2	2	1			2	2	2			52	0	3	1	1	500	1	1	1	5	1
010451233001	0104512330	0104512	0	3	1	2	2	2	0	0	0	0	0	0	1	0	0	0	0	0	1	1	0	2	2	2	2	2	2	2	2	2	2	2	2	2	2	2	52	0	3	1	1	400	0	1	1	3	1
010451302001	0104513020	0104513	0	3	2	2	1	3	1	1	1	1	1	1	1	1	1	1	1	1	1	1	1	1	2	2	2	1	2	2	2	2		2	2	2			57	1	3	2	1	980	1	2	3	5	2
010451304002	0104513040	0104513	0	3	2	1	2	3	0	1	1	1	1	0	0	1	0	1	1	1	1	1	1	2	1	2	2	2	2	2	2	2	2	2	2	2		2	63	0	3	1	1	300	1	1	2	5	1
010451308001	0104513080	0104513	0	1	1	2	2	3	0	0	0	1	1	1	1	1	1	0	0	1	0	1	1	2	2	2	2	2	2	2	2	2		2	2	2		1	61	0	3	1	1	1000	1	2	1	5	1
010451308002	0104513080	0104513	0	3	1	2	2	3	1	1	1	0	0	1	1	1	1	1	1	1	1	0	0	2	2	2	2	2	2	2	2	2		2	2	2	1	2	63	1	3	1	1	1000	1	2	1	5	1
010451311001	0104513110	0104513	0	1	2	1	2	3	1	1	1	1	1	1	1	1	1	1	1	1	1	1	1		2	2	2		2	2	2	2		2	2	2		2	71	1	3	2	1	1000	0	2	2	5	1
010451312001	0104513120	0104513	0	3	2	1	2	3	0	1	1	1	1	0	0	1	1	1	1	1	1	1	1	2	2	2	2	2	2	2	2	2	2	2	2	2		2	65	1	3	1	1	800	0	1	2	5	1
010451312002	0104513120	0104513	0	3	1	2	2	3	0	0	0	0	0	0	0	0	0	0	0	1	0	0	0	2	2	2	2	2	2	2	2	2	2	2	2	2	2	2	64	0	3	1	1	800	0	1	1	1	1
010451313002	0104513130	0104513	0	2	2	1	2	3	1	1	1	1	1	0	1	0	0	0	0	0	0	0	0	2	2	2	2	2	2	2	2	2	2	2	2	2	2	2	54	1	3	2	1	2500	0	3	2	5	2
010451314003	0104513140	0104513	0	1	1	2	2	2	1	1	0	1	1	0	1	0	1	1	1	0	1	0	0	2	2	2	1	2	2	2	2	2	2	2	2	2	1	2	66	1	3	1	1	1000	1	2	1	5	1
010451315001	0104513150	0104513	0	3	1	2	2	2	0	1	1	1	1	1	1	1	1	1	0	1	0	0	1	2	2	2	2		2	2	2	2		2	2	2		2	75	1	3	2	1	120	0	1	1	5	1
010451316001	0104513160	0104513	1	3	2	2	2	3	1	1	1	1	1	1	1	1	1	1	1	1	1	1	1	2	2	2	2	2	2		2	2	2	2	2	2		2	69	1	3	2	1	1841	0	3	4	5	1
010451317001	0104513170	0104513	0	3	1	2	2	2	0	0	0	0	0	0	0	0	1	0	0	1	1	0	0		2	2	2	1	2	2	2	2	2	2	2	2		2	61	0	3	1	1	900	1	2	1	3	2
010451317003	0104513170	0104513	0	3	1	2	2	1	0	1	0	0	0	1	1	0	1	0	0	0	0	0	0	2	2	2	2	2	2	2	2	2	2	2	2	2	2	2	52	1	3	1	1	900	0	2	1	4	1
010451318001	0104513180	0104513	0	3	1	2	2	2	1	1	1	1	0	0	1	0	1	0	0	1	0	0	0	2	2	2	2	2	2	2	2	2	2	2	2	2		2	52	1	3	1	1	5000	0	4	1	5	1
010451318002	0104513180	0104513	0	3	1	2	2	2	0	0	0	1	0	0	0	0	1	1	0	1	1	0	0	2	2	2	2	2	2	2	2	2	2	2	2	2		2	52	0	3	1	1	5000	0	4	1	5	1
010451319001	0104513190	0104513	0	3	1	2	2	2	0	1	1	0	0	0	0	0	1	0	0	0	0	0	0		2	2	2	2	2	2	2	2	2	2	2	2		2	62	1	3	1	1	1000	0	2	1	3	1
010451321001	0104513210	0104513	0	3	1	2	2	2	0	1	1	0	0	0	0	0	0	0	0	0	0	0	1	2	2	2	2	2	2	2	2	2		2	2	2		2	49	0	3	1	1	1200	0	2	1	3	1
010451322001	0104513220	0104513	0	3	2	1	2	2	1	1	1	1	1	1	1	0	1	0	1	1	1	1	0	2	2	2	2		2	2	2	2		2	2	2		2	75	1	3	1	1	400	0	1	2	5	1
010451323001	0104513230	0104513	0	1	1	2	2	2	0	0	0	0	0	0	1	0	0	0	0	0	0	0	0		2	2	2	2	2	2	2	2	1	2	2	2	2	2	50	0	1	1	2	2000	1	3	1	1	2
010451324001	0104513240	0104513	0	1	1	2	2	2	0	0	0	0	0	1	0	0	0	0	0	1	0	0	0	2	2	2	2	2	2	2	2	2	2	2	2	2	2	2	49	0	3	1	1	1000	0	2	1	2	1
010451324002	0104513240	0104513	0	3	1	2	2	2	0	1	1	0	1	1	1	0	0	0	0	1	0	0	0	2	2	2	2	2	2	2	2	1	2	2	2	2		2	53	1	3	1	1	1000	1	2	1	5	1
010451326001	0104513260	0104513	0	3	1	2	2	3	1	1	0	1	1	1	0	1	1	1	1	1	1	0	1	2	2	2	2	2	2	2	2	2	2	2	2	2		2	47	1	3	1	1	500	0	1	1	5	1
010451326002	0104513260	0104513	0	3	2	2	1	1	0	1	1	1	0	0	0	1	1	1	1	1	1	1	1	2	2	2	2		2	2	2	2		2	2	2		2	49	0	1	1	1	500	0	1	3	5	1
010451327003	0104513270	0104513	0	1	1	2	2	1	0	1	0	0	0	1	0	0	1	0	0	1	0	0	0		2	2	2		2	2	2	2	2	2	2	2	2	2	49	0	3	1	1	3000	0	3	1	4	2
014031101001	0140311010	0140311	0	3	2	1	2	2	0	0	0	0	1	0	0	0	0	0	0	1	0	0	0	2		2		1	2	2	2	2	1	2	2	2	1	2	80	1	1	1	1	3000	1	3	2	2	1
014031101002	0140311010	0140311	0	2	2	1	2	2	0	1	0	0	0	0	0	0	1	0	0	0	1	1	0	1		1	2	1	1	1	2	2	2	2	2	2	2	2	80	0	1	1	1	3000	1	3	2	4	1
014031102002	0140311020	0140311	0	1	2	2	1	1	0	0	0	0	0	0	0	0	1	0	0	0	0	0	0		2	2	2	2	2	2	2	2	2	2	2	2	2	2	67	0	3	1	1	1500	0	2	3	1	1
014031105001	0140311050	0140311	0	1	2	1	2	3	1	1	0	0	0	0	0	0	1	0	0	1	0	0	0				2		2		2	2	2	2	2	2	2	2	58	1	1	1	1	3000	0	3	2	4	2
014031105002	0140311050	0140311	0	1	2	2	1	2	1	1	1	0	0	0	0	0	1	0	0	1	1	0	1			2	2	2	2	2	2	2	2	2	2	2	2	2	69	0	3	1	1	3000	0	3	3	5	1
014031107001	0140311070	0140311	0	1	2	1	2	2	0	1	0	0	0	0	0	0	1	0	0	0	0	0	0	2	2	2	2	2	2		2	2	2	2	2	2	2	2	60	1	3	1	1	4000	0	4	2	2	2
014031113002	0140311130	0140311	0	3	2	1	2	2	1	0	0	0	0	0	0	0	1	0	0	1	0	0	0	1	1	1	2	1	2	2	2	1	2	2	2	2	2	2	59	1	1	1	1	3000	1	3	2	3	1
014031114002	0140311140	0140311	0	3	2	1	2	3	0	1	0	0	1	1	1	1	1	1	1	1	1	0	1			2	2	1	2		2	1		2	2	2	2	2	72	1	1	1	2	4000	1	4	2	5	2
014031115001	0140311150	0140311	0	2	1	2	2	2	0	1	1	1	1	1	0	1	1	1	1	0	1	1	1	2	2	2	2		2	2	2	2		2	2	2	2	2	65	0	1	1	1	5000	0	4	1	5	1
014031118001	0140311180	0140311	0	1	2	1	2	1	1	0	0	0	0	0	0	0	1	0	0	1	0	0	0	2	2	2	2	2	1	2	2		2	2	2	2	2	2	76	0	1	2	1	2000	1	3	2	3	1
014031119001	0140311190	0140311	0	3	2	1	2	2	1	0	0	0	0	0	0	0	0	0	0	0	0	0	0		2	2	2	2	2	2	2	2	2	2	2	2	2	2	53	1	1	1	1	2500	0	3	2	1	1
014031119002	0140311190	0140311	0	1	1	2	2	1	1	0	0	0	0	0	0	0	0	0	0	0	0	0	0	1	2	2	2	2	2	2	2	2	2	2	2	2	2	2	55	0	3	1	1	2500	1	3	1	1	1
014031120001	0140311200	0140311	0	3	2	2	1	2	1	1	1	1	1	1	1	1	0	0	1	1	1	1	0	2	2	2	2	2		2	2	2	1	2	2	2	1	2	72	1	1	1	1	4000	1	4	3	5	1
014031120002	0140311200	0140311	0	3	2	2	1	2	0	0	0	0	0	0	0	0	1	0	0	0	0	0	0			1	2	2	2	2	2	2		2	2	2	1	2	80	0	1	1	1	4000	1	4	3	1	1
014031123001	0140311230	0140311	0	2	2	2	1	2	0	0	0	0	1	0	1	1	1	1	0	1	0	0	0				2	2	2	2	2		2	2	2	2		2	72	0	1	2	1	5000	0	4	3	5	1
014031126001	0140311260	0140311	0	3	2	1	2	2	1	1	0	0	0	1	1	0	1	0	1	1	0	0	0		2	2	2	2	2	2	2	2	1	2	2	2	2	2	51	1	1	2	1	2400	1	3	2	5	2
014031127002	0140311270	0140311	0	3	2	2	1	2	0	0	1	0	0	0	0	0	1	0	0	1	0	0	0		2	2	2	2	2	2	2	2	2	2	2	2	2	2	88	1	1	2	1	5600	0	4	3	3	1
014031128001	0140311280	0140311	1	3	2	1	2	2	0	1	0	0	0	1	0	1	1	0	1	1	1	0	1			2	2	2	2			1	2	2	2	2		2	68	1	1	1	1	5500	1	4	2	5	2
014031130001	0140311300	0140311	1	1	2	1	2	2	1	1	1	1	1	1	1	1	1	0	0	1	1	0	1	2		2	2		2		2	2		2	2	2		2	71	0	1	1	1	4000	0	4	2	5	2
014031130002	0140311300	0140311	1	3	2	2	1	3	0	1	1	1	1	1	1	1	1	1	1	1	1	0	1			1	2	2	2		2	2	2	2	2	2		2	67	1	1	1	1	4000	1	4	3	5	1
014031135001	0140311350	0140311	0	3	2	2	1	3	1	1	1	0	0	1	0	1	1	0	1	1	1	1	1			2	2	2	2	1	2			2	2	2		2	48	0	1	1	1	5000	1	4	3	5	2
014031136002	0140311360	0140311	0	2	2	1	2	2	1	1	0	0	0	0	0	0	0	0	0	1	0	0	1	2	2	2	2	2	2	2	2	2	1	2	2	2	2	2	46	1	1	2	1	2000	1	3	2	4	2
014031137001	0140311370	0140311	0	2	2	1	2	2	0	0	0	0	1	0	0	0	0	0	0	0	0	0	0		2	2	2	2	2	2	2		2	2	2	2		2	49	1	1	2	1	1700	0	2	2	1	2
014031201001	0140312010	0140312	0	2	1	2	2	2	0	0	0	0	0	0	0	0	0	0	0	1	0	0	1	2	2	2	2	2	2	2	2	2	2	2	2	2		2	55	1	3	1	1	2000	0	3	1	2	2
014031201002	0140312010	0140312	0	1	1	2	2	2	0	0	0	0	1	0	0	0	0	0	0	0	1	1	0	2	2	2	2	2	2	2	2	2	2	2	2	2		2	55	0	3	1	1	2000	0	3	1	3	2
014031202001	0140312020	0140312	0	3	2	2	1	2	0	0	0	0	1	0	0	1	1	0	1	1	0	0	1	2		2	2	2	2	2	2		2	2	2	2	1	2	54	0	3	1	1	2000	1	3	3	5	2
014031202002	0140312020	0140312	0	3	1	2	2	1	1	0	0	0	1	0	1	0	1	0	0	0	0	0	0	2	2	2	2	2	2	2	2	2	1	2	2	2	2	2	53	1	3	1	1	2000	1	3	1	4	2
014031203001	0140312030	0140312	0	3	1	2	2	1	0	0	0	0	0	0	0	0	1	0	0	0	0	0	0	2	2	2	2	2	2	2	2	2	2	2	2	2	2	2	51	1	3	1	1	260	0	1	1	1	1
014031204001	0140312040	0140312	0	3	1	2	2	3	1	0	1	0	0	0	0	0	1	0	0	1	0	0	0	1	2	2	2		2	2	1		2	2	1	2		2	61	0	3	1	1	2800	1	3	1	4	1
014031204002	0140312040	0140312	0	2	1	2	2	3	1	1	1	1	1	1	1	1	1	1	1	1	1	1	1	2		2	2	2	2	2	2		2	2	2	2		2	56	1	3	1	1	2800	0	3	1	5	2
014031205001	0140312050	0140312	0	1	1	2	2	3	0	0	0	0	0	0	1	0	1	0	0	1	0	0	0			2	2	2	2	2	2			2	2	2		2	57	0	3	1	1	3000	0	3	1	3	1
014031205002	0140312050	0140312	0	3	2	1	2	3	1	0	1	1	1	0	1	1	1	1	0	1	1	1	1	2	2	2	2	2	2		2	2		2	2	2		2	58	1	1	1	1	3000	0	3	2	5	2
014031206001	0140312060	0140312	1	3	1	2	2	3	1	0	0	0	0	0	0	1	1	0	1	1	0	0	1	2		2	2	2	2	2	2		2	2	2	2	2	2	55	1	3	1	1	1000	0	2	1	5	2
014031206002	0140312060	0140312	1	1	1	2	2	2	0	0	0	0	1	0	0	0	1	0	1	0	0	0	0		2	2	2	2	2	2	2	2	2	2	2	2	2	2	61	0	3	1	1	1000	0	2	1	3	2
014031207002	0140312070	0140312	0	3	1	2	2	3	0	1	1	1	0	1	1	1	1	1	1	1	1	0	1		2	2	2		2			2	2	2	2	2		1	67	1	1	1	1	4600	1	4	1	5	1
014031208002	0140312080	0140312	0	3	1	2	2	1	0	1	1	0	0	0	0	1	1	1	1	0	0	0	0	2	2	2	2	2	2	2	2	2		2	2	2		2	67	1	3	1	1	1000	0	2	1	5	1
014031209003	0140312090	0140312	0	2	2	1	2	2	0	1	0	0	0	0	0	0	1	0	0	0	0	0	0			2	2	2	2	2	2	2	2	2	2	2		2	56	1	1	1	1	1200	0	2	2	2	2
014031211001	0140312110	0140312	0	3	1	2	2	1	0	0	0	0	0	0	0	0	0	0	0	1	0	0	0	2	2	2	2	2	2	2	2	2		2	2	2		2	63	1	3	1	1	3300	0	4	1	1	2
014031211002	0140312110	0140312	0	1	1	2	2	3	1	1	1	1	0	1	1	1	1	1	1	1	1	0	1	2	2	2	2	2	2		2			2	2	2	2	2	67	0	3	1	1	3300	0	4	1	5	1
014031212002	0140312120	0140312	0	1	1	2	2	1	0	1	1	0	0	0	1	0	1	0	0	1	0	0	0	2	2	2	2	2	2	2	2	2		2	2	2	2	2	83	0	3	1	1	1000	0	2	1	5	1
014031213002	0140312130	0140312	0	3	2	1	2	2	1	1	0	1	1	1	0	1	1	1	1	1	1	1	1	2	2		2	2	2	2	2	2	2	2	2	2	2	2	75	0	3	1	1	1500	0	2	2	5	1
014031214001	0140312140	0140312	0	3	2	1	2	2	0	1	0	0	1	0	0	0	1	1	1	1	0	0	0	1		1	2	2		2	2	1	2	2	2	2		2	55	1	3	1	1	4500	1	4	2	5	2
014031214002	0140312140	0140312	0	1	1	2	2	2	0	1	0	0	0	0	0	1	1	0	1	0	0	0	0		2	2	2		2	2	2		2	2	2	2	2	2	61	0	3	1	1	4500	0	4	1	4	1
014031217001	0140312170	0140312	0	2	2	1	2	2	1	0	1	0	0	0	0	1	1	0	0	0	0	0	0	2		2	2	2	2	2	2	2	2	2	2	2		2	63	0	3	1	1	300	0	1	2	4	1
014031217002	0140312170	0140312	0	3	2	2	1	2	1	1	0	0	0	0	1	0	0	0	0	0	0	0	0	1		2	2	2	2	2		2	2	2	2	2	2	2	55	1	3	1	1	300	1	1	3	3	1
014031218001	0140312180	0140312	0	1	1	2	2	3	1	0	0	0	0	0	1	1	1	0	0	0	0	0	1		2	2	2	2	2		2	2	2	2	2	2		2	62	0	3	1	1	2000	0	3	1	5	1
014031218002	0140312180	0140312	0	3	1	2	2	2	0	0	1	0	0	0	0	0	0	0	0	0	0	0	0	2		2	2	2	2	2	2	2	2	2	2	2		2	55	1	1	1	1	2000	0	3	1	1	2
014031220001	0140312200	0140312	0	3	2	1	2	3	1	1	1	0	0	1	1	0	1	0	0	0	0	0	0	2	2	2	1	2	2	2	2	1		2	1	2		2	56	1	3	1	1	500	1	1	2	5	1
014031220002	0140312200	0140312	0	3	1	2	2	3	1	1	1	0	0	0	0	0	0	0	0	0	0	0	0		2	2	2	1	2	2	2	2	2	2	2	2	2	2	60	0	3	1	1	500	1	1	1	3	1
014031221001	0140312210	0140312	0	1	1	2	2	3	1	1	1	1	1	1	1	1	1	1	1	1	1	1	0	2		2	2	2	2		2			2	2	2		2	70	1	3	1	1	1000	0	2	1	5	1
014031221002	0140312210	0140312	0	1	2	2	1	2	0	1	0	0	0	0	0	0	1	0	0	0	0	0	0		2	2	2	2	2		2			2	2	2		2	77	0	3	1	1	1000	0	2	3	2	1
014031223002	0140312230	0140312	0	3	1	2	2	2	0	1	1	1	1	1	1	0	1	0	1	1	0	0	0	2	2	2	2		2	2	2	2		2	2	2		1	59	1	3	1	1	2000	1	3	1	5	1
014031223003	0140312230	0140312	0	3	1	2	2	2	0	0	0	0	0	0	0	0	1	0	0	1	1	0	0	2	2	2	2		2	2	2	2	2	2	2	2		2	69	0	3	1	1	2000	0	3	1	3	2
014031224001	0140312240	0140312	0	3	2	2	1	3	0	1	0	0	0	0	1	0	1	0	0	0	0	0	0		2	2	2	2	2	2	2	2		2	2	2	2	2	84	0	3	2	1	218	0	1	3	3	1
014031228002	0140312280	0140312	0	1	1	2	2	3	1	1	1	1	1	0	0	0	1	0	0	1	0	0	0		2	2	2	2	2		2	2		2	2	2		2	52	0	1	1	1	4000	0	4	1	5	1
014031229001	0140312290	0140312	0	3	1	2	2	2	1	0	0	0	0	1	1	0	0	0	1	1	0	0	0	2	2	2	2	2	2	2	2	1	2	2	2	2		2	44	1	3	1	1	833	1	2	1	5	2
014031229002	0140312290	0140312	0	1	1	2	2	2	0	1	1	0	1	0	0	0	1	0	1	1	0	0	1	2	2	2	2	2	2	2	2	2	1	2	2	2		2	48	0	3	1	1	833	1	2	1	5	1
014031231002	0140312310	0140312	0	3	1	2	2	2	0	0	0	1	1	1	0	0	0	1	1	1	1	1	0		1	2	2	2	2	2	2		2	2	2	2		2	75	1	1	1	1	1000	1	2	1	5	1
014031232001	0140312320	0140312	0	1	1	2	2	2	0	1	0	0	0	0	1	0	0	0	0	1	0	0	0	2	2	2	2	2	2	2	2	2		2	2	2		2	49	0	3	1	1	3000	0	3	1	3	1
014031232002	0140312320	0140312	0	3	1	2	2	2	0	0	0	0	0	0	0	1	1	0	0	1	0	0	0	2	2	2	2	2	2	2	2	2	2	2	2	2	2	2	46	1	3	1	1	3000	0	3	1	3	1
014031302001	0140313020	0140313	0	3	2	2	1	1	0	0	0	0	0	0	0	0	1	0	0	1	0	0	0		2	2	2	1	1		2			2	2	2		2	78	1	1	2	1	3000	1	3	3	2	1
014031303002	0140313030	0140313	0	3	2	1	2	2	1	1	0	0	0	0	0	0	1	0	0	1	1	0	1	2	2	2	2	2	2	2	2	2		2	2	2		2	55	1	1	1	1	20000	0	4	2	5	2
014031304002	0140313040	0140313	0	1	2	2	1	3	1	1	1	1	0	1	1	1	1	0	1	0	1	1	1	1			2	2	2	2	2	2		2	2	2	2	2	59	0	1	1	1	3000	1	3	3	5	2
014031305002	0140313050	0140313	0	1	2	2	1	3	1	1	0	0	0	1	1	1	1	0	1	1	0	0	1	2		2	2	2	2		2	2	2	2	2	2	2	2	63	0	1	1	1	4500	0	4	3	5	1
014031306001	0140313060	0140313	0	3	2	2	1	2	0	1	0	0	0	1	0	1	1	1	1	1	1	0	1		2	2	2	2	2	2	2	2	2	2	2	2	2	2	83	1	1	1	2	3000	0	3	3	5	1
014031306002	0140313060	0140313	0	3	2	2	1	2	0	0	0	0	0	0	0	0	0	0	0	1	0	0	0	2	2	2	2		2	2	2	2		2	2	2	2	2	82	0	1	1	1	3000	0	3	3	1	1
014031308002	0140313080	0140313	0	3	2	1	2	2	1	1	1	1	1	1	0	0	1	1	1	0	1	0	1	2	2	1	2	2	2		2	2	2	2	2	2		2	58	1	1	1	1	1800	1	2	2	5	1
014031311102	0140313111	0140313	0	3	2	1	2	2	0	0	0	0	0	0	0	0	0	0	0	0	0	0	0	2	2	2	2	2	2	2	2	2	2	2	2	2	2	2	56	1	1	1	1	2500	0	3	2	0	1
014031313001	0140313130	0140313	0	1	2	2	1	2	0	1	1	0	0	0	0	0	0	0	0	0	0	0	0		2		2	2	2	2	2	2	2	2	2	2	2	2	54	0	1	1	1	5000	0	4	3	2	2
014031313002	0140313130	0140313	0	1	1	2	2	3	1	0	0	1	0	1	0	1	1	0	0	0	0	0	1	2	2	2	2	2	2	1	2	2	2	2	2	2	2	2	50	1	1	1	1	5000	1	4	1	5	2
014031314001	0140313140	0140313	0	3	1	2	2	2	1	1	1	1	1	1	0	1	1	1	1	1	1	1	1			2	2				2	2		2	2	2		2	68	1	1	2	1	3000	0	3	1	5	1
014031316002	0140313160	0140313	0	3	2	1	2	2	1	1	0	0	0	0	0	0	0	0	1	1	0	0	0	2			2		2	2	2	2	2	2	2	2	2	2	60	0	1	1	1	4500	0	4	2	4	1
014031317002	0140313170	0140313	0	3	1	2	2	2	1	0	0	1	0	0	0	1	1	1	1	1	1	0	1	2	2	1	2	2	2	2	2	2	2	2	2	2	1	2	62	1	3	1	1	1000	1	2	1	5	1
014031319001	0140313190	0140313	0	3	2	2	1	3	0	1	1	0	0	0	0	1	1	0	1	0	1	1	0	1	2		2	2	2	2	2	2	2	2	2	2	2	2	51	0	1	1	1	8000	1	4	3	5	2
014031319002	0140313190	0140313	0	2	1	2	2	1	0	0	0	0	0	0	0	0	1	0	0	1	0	0	0	2		2	2	2	2	2	2	2	2	2	2	2		2	45	1	1	1	1	8000	0	4	1	2	2
014031320001	0140313200	0140313	0	3	2	1	2	3	1	1	0	0	1	0	0	0	1	1	1	1	0	0	1	2	2	2	2	2	2	2	2	2	2	2	2	2		2	47	1	1	1	1	10000	0	4	2	5	2
014031320002	0140313200	0140313	0	1	1	2	2	2	1	1	0	1	1	1	0	0	1	0	1	1	1	1	1	2		2	2	2	2		2	2		2	2	2		2	52	0	1	1	1	10000	0	4	1	5	2
014031321001	0140313210	0140313	0	1	1	2	2	1	0	1	0	0	0	0	1	0	1	0	0	0	0	0	0	2	2	2	2	2	2	2	2	2		2	2	2	2	2	65	0	3	1	1	5000	0	4	1	3	2
014031322002	0140313220	0140313	0	1	2	1	2	1	0	0	0	0	0	1	0	0	1	0	0	1	0	0	0	2	2	2	2	1	2	2	2	2	2	2	2	2	2	2	61	0	1	1	1	5000	1	4	2	3	1
014031325002	0140313250	0140313	0	1	2	1	2	3	0	1	0	0	0	0	1	0	1	0	1	1	1	0	1	2		2	2	2		2		2		2	2	2	2	2	61	0	1	1	1	3500	0	4	2	5	2
014031325003	0140313250	0140313	0	3	2	1	2	1	0	1	0	1	0	0	0	0	1	0	0	1	0	0	0	2	1	2	2	2	2	2	2	2	1	2	2	2	2	2	61	1	1	1	1	3500	1	4	2	4	2
014031328001	0140313280	0140313	0	1	2	2	1	2	1	1	1	0	0	0	1	1	0	0	0	1	0	0	1			2	2	2		2	2	2	1	2	2	2	1	2	57	0	1	1	1	3000	1	3	3	5	1
014031328002	0140313280	0140313	0	3	2	1	2	2	1	1	1	1	1	1	0	1	1	1	1	1	1	0	1	1	2	2	2	2	2	2	2	2	2	2	2	2	2	2	47	1	1	1	1	3000	1	3	2	5	2
014031329002	0140313290	0140313	0	3	2	1	2	2	0	1	1	0	1	0	0	0	1	0	1	1	1	1	1	2	1	2	2	1		2	2	1	2	2	2	2	2	2	62	1	1	1	1	5000	1	4	2	5	1
014031332002	0140313320	0140313	1	1	1	2	2	1	1	1	0	0	1	1	0	1	1	1	1	0	0	0	1	2		2	2	2		2	2	2		2	2	2		2	50	0	1	1	1	2000	0	3	1	5	2
014031333001	0140313330	0140313	0	3	2	1	2	2	0	0	0	0	1	0	0	0	0	0	0	0	0	0	0		1	2	2	2	2	2	2	2	2	2	2	2	1	2	67	1	1	2	1	2500	1	3	2	1	1
014031335001	0140313350	0140313	0	3	2	2	1	3	1	1	1	1	1	1	1	1	1	1	1	1	1	0	0	2	2	2	2		2	1	2		2	2	1	2		2	66	1	1	1	1	1990	1	3	3	5	1
014031335002	0140313350	0140313	0	2	2	1	2	3	1	1	1	0	1	1	1	1	1	0	1	1	0	0	1			2	2	2	2	2		2	2	2	1	2		2	72	0	1	1	1	1990	1	3	2	5	1
014051102002	0140511020	0140511	0	1	1	2	2	1	0	0	0	0	0	0	0	0	1	0	0	0	0	0	0	2	2	2	2	2	2	2	2	2	2	2	2	2	2	2	55	0	3	1	1	2200	0	3	1	1	1
014051104001	0140511040	0140511	0	1	2	1	2	1	1	1	1	1	0	0	1	1	1	0	0	1	0	0	0	2	2	2	2		2	2	2	2		2	2	2	1		61	0	1	1	1	600	1	1	2	5	2
014051104002	0140511040	0140511	0	3	1	2	2	1	1	1	1	1	1	0	0	0	0	0	1	1	0	0	1	2	2	2	2	2	2	2	2	2	2	2	2	2		2	58	1	1	1	1	600	0	1	1	5	1
014051105001	0140511050	0140511	0	3	2	1	2	3	1	0	0	0	0	0	0	0	0	0	1	1	0	0	0		1	2	2	2	2	2	2	2	2	2	2	2		2	67	1	3	1	1	1000	1	2	2	3	1
014051106001	0140511060	0140511	0	1	2	2	1	3	0	0	0	0	0	0	0	0	1	0	0	0	0	0	0	1	2	2	2	2	2	2	2		2	2	2	2	2	2	72	0	1	1	1	700	1	1	3	1	1
014051107002	0140511070	0140511	0	3	1	2	2	2	1	1	0	0	0	0	1	1	1	1	1	1	1	0	0		1	2	2		1	2				2	2	2		2	69	1	1	1	1	250	1	1	1	5	1
014051108001	0140511080	0140511	0	1	1	2	2	1	0	0	0	0	1	0	0	0	0	0	0	0	0	0	0	2	2	2	2	2	2	2	2	2	2	2	2	2	2	2	54	0	1	1	1	2500	0	3	1	1	1
014051109002	0140511090	0140511	0	1	2	1	2	3	0	1	1	1	0	0	0	1	1	1	1	1	1	0	0	2	2	2	2		2	2	2	2	2	2	2	2	2	1	65	0	1	1	1	1000	1	2	2	5	1
014051112001	0140511120	0140511	0	2	2	1	2	2	1	1	0	0	1	0	0	1	1	0	0	1	1	1	1		2	2	2	2	2	2	2	2	2	2	2	2		2	57	1	3	1	1	2000	0	3	2	5	1
014051113001	0140511130	0140511	0	3	2	1	2	1	0	0	0	0	0	0	0	0	0	0	0	0	0	0	0	2	2	2	2	2	2	2	2	2	2	2	2	2	2	2	53	1	1	1	1	2500	0	3	2	0	1
014051113002	0140511130	0140511	0	3	1	2	2	2	1	1	1	1	0	1	1	1	1	1	0	0	0	0	1	2	2	2	2		2	1	2			2	2	2	2		58	0	1	1	1	2500	1	3	1	5	1
014051115002	0140511150	0140511	0	1	2	1	2	2	1	1	0	0	0	0	1	0	0	0	1	0	0	0	0	2	2	2	2		2	2	2	2		2	2	2		2	53	1	1	1	1	2000	0	3	2	4	1
014051116001	0140511160	0140511	0	3	1	2	2	2	0	0	0	0	0	0	0	0	1	1	1	1	0	1	0	2	2	2	2	2	2	2	2		2	2	2	2		2	69	1	1	1	1	300	0	1	1	5	1
014051116002	0140511160	0140511	1	3	2	2	2	2	0	1	0	0	0	0	0	0	0	0	0	0	0	0	0	2	2		2	2	2	2	2	2	2	2	2	2		2	67	0	1	1	1	300	0	1	4	1	1
014051117001	0140511170	0140511	0	3	2	2	1	3	1	0	1	0	0	1	1	1	1	1	1	1	1	1	0		2	2	2		2	2	2	2	1	2	2	2		2	84	1	1	2	1	1000	1	2	3	5	1
014051121001	0140511210	0140511	0	3	2	1	2	3	0	0	0	0	1	0	0	0	0	0	0	0	1	0	0	2	2	2	2	2	1	2	2	2	2	2	2	2	1	2	61	1	1	1	1	700	1	1	2	2	1
014051124002	0140511240	0140511	0	1	1	2	2	3	1	1	1	0	1	1	1	1	1	1	0	1	1	1	1		1	2	2	2	2	2	2	2	1	2	2	2		2	73	1	1	2	1	100	1	1	1	5	1
014051126001	0140511260	0140511	0	2	1	2	2	2	0	0	0	1	0	0	0	0	1	0	0	1	1	0	0	2			2	2	2	2	2	2	2	2	2	2		2	46	0	1	1	1	3000	0	3	1	4	2
014051129001	0140511290	0140511	0	1	2	1	2	2	1	0	0	0	0	0	1	0	0	0	0	0	0	0	1	2	2	2	2	2	2	2	2	2	2	2	2	2	2	2	40	1	1	1	1	5000	0	4	2	3	2
014051129002	0140511290	0140511	0	1	1	2	2	1	0	0	0	0	0	0	0	0	1	0	0	0	0	0	0	2		2	2	2	2	2	2	2	2	2	2	2	2	2	47	0	3	1	1	5000	0	4	1	1	2
014051201002	0140512010	0140512	0	1	2	1	2	1	0	1	1	0	0	0	0	0	0	0	0	0	0	0	0	2	2	2	2	2	2	2	2	2	2	2	2	2	2	2	51	1	3	2	1	700	0	1	2	2	1
014051202001	0140512020	0140512	0	3	2	2	1	3	1	0	0	0	0	0	1	0	0	0	0	0	0	0	0				2	2	2	2	2	2	2	2	2	2		2	73	1	1	1	1	1000	0	2	3	2	1
014051206001	0140512060	0140512	0	3	1	2	2	1	0	0	0	0	0	0	0	0	1	1	1	0	0	0	0	1	2	2	2		2	2	2	2	2	2	2	2	2	2	61	1	3	1	1	3500	1	4	1	3	2
014051206002	0140512060	0140512	0	1	2	1	2	1	0	1	1	0	0	0	0	0	0	0	0	1	0	0	0		2	2	2	2	2	2	2	2	2	2	2	2		2	64	0	3	1	1	3500	0	4	2	3	2
014051207001	0140512070	0140512	0	2	2	2	1	2	1	1	1	0	0	0	1	1	1	0	1	1	0	0	1		2	2	2	2	2		2	2		2	2	2		2	51	0	1	1	1	5500	0	4	3	5	2
014051207002	0140512070	0140512	0	3	1	2	2	3	1	1	1	1	1	1	0	1	1	1	1	1	1	1	1		2	2	2	2	2	2	2	2	2	2	2	2	2	2	51	1	1	1	1	5500	0	4	1	5	1
014051208001	0140512080	0140512	0	3	1	2	2	2	0	1	0	1	1	1	1	1	1	1	1	1	1	0	0	1	1	2	2	2	2	2	2	2	2	2	2	2		2	62	1	3	1	1	1000	1	2	1	5	1
014051208002	0140512080	0140512	0	1	1	2	2	1	0	0	0	0	0	1	1	1	1	1	1	0	0	0	0	1	2	2	2	2	2	2	2	2	2	2	2	2		1	66	0	3	1	1	1000	1	2	1	5	1
014051210002	0140512100	0140512	0	3	2	1	2	3	1	1	0	0	1	0	0	0	1	0	1	1	1	1	1	2	2	2	2	2	2	2	2	2	2	2	2	2		2	59	1	1	1	1	1000	0	2	2	5	1
014051211001	0140512110	0140512	0	2	1	2	2	1	0	0	0	0	0	0	0	1	1	0	1	1	0	1	0	2	2	2	2	2	2	2	2	2	2	2	2	2		2	68	0	3	2	1	1000	0	2	1	5	1
014051212001	0140512120	0140512	0	3	1	2	2	2	0	0	0	0	0	0	0	0	0	0	0	1	0	0	0	2	2	2	2	2	2	2	2	2	2	2	2	2	2	2	50	1	1	1	1	1000	0	2	1	1	2
014051215001	0140512150	0140512	0	3	2	2	1	3	1	1	1	1	1	0	0	1	1	1	1	1	0	1	0	2	2	2	2		2	1	2	2	2	2	2	2	1	1	67	0	1	2	1	2500	1	3	3	5	1
014051216001	0140512160	0140512	0	3	2	2	1	3	1	1	1	1	1	0	1	1	1	1	1	1	1	0	0		2	2	2	2	2	2	2	2	2	2	2	2	2	2	61	1	1	1	1	2000	0	3	3	5	1
014051216002	0140512160	0140512	0	1	2	1	2	2	0	0	0	0	0	0	1	0	1	0	0	0	0	0	0	2	2	2	2	2	2	2	2	2	2	2	2	2	2	2	61	0	1	1	1	2000	0	3	2	2	1
014051218002	0140512180	0140512	0	1	2	2	1	2	0	0	0	0	0	0	1	0	1	0	0	0	0	0	0	2	2	2	2	2	2	2	2	2		2	2	2	2	2	61	0	1	1	1	2500	0	3	3	2	1
014051219001	0140512190	0140512	0	3	1	2	2	2	0	0	0	0	0	0	0	0	1	1	0	0	0	0	0	2	2	2	2	2	2	2	2	2	2	2	2	2		2	53	1	1	2	1	1500	0	2	1	2	1
014051223001	0140512230	0140512	0	1	2	2	1	3	1	1	1	1	0	1	1	1	1	1	1	1	1	1	1	1	2	2	2		2	2	1	2		2	2	2		2	72	1	3	2	1	2500	1	3	3	5	1
014051225001	0140512250	0140512	0	1	2	1	2	3	1	1	0	0	0	0	0	1	1	0	0	0	1	0	0	2	2	2	2	2	2		2	2	2	2	2	2		2	67	1	3	1	1	500	0	1	2	5	1
014051226002	0140512260	0140512	0	3	2	2	1	3	1	0	0	0	0	0	0	0	0	0	1	0	0	0	1		2	2	2	2	2	1	2	2		2	2	2		2	64	1	1	2	1	2000	1	3	3	3	2
014051227102	0140512271	0140512	0	2	2	1	2	3	1	0	0	0	0	0	1	0	0	0	0	1	0	0	0	2	2	2	2		2	2	2	2		2	2	2	2	2	55	0	3	2	1	2000	0	3	2	3	2
014051227103	0140512271	0140512	0	3	2	1	2	2	1	1	0	0	1	0	0	0	1	0	0	0	0	1	0	1	2	2	2	2	2	2	2	2	2	2	2	2	2	2	57	1	3	1	1	2000	1	3	2	5	1
014051228002	0140512280	0140512	0	1	2	2	1	2	1	0	0	0	0	0	0	0	1	0	1	1	1	1	0		1	2	2	2	2	2	2	2	1	2	2	2		2	82	0	1	2	1	1500	1	2	3	5	1
014051230001	0140512300	0140512	0	3	1	2	2	2	1	1	1	0	0	1	0	1	1	0	0	0	0	0	1		2	2	2	2	2	2	2	2	2	2	2	2	2	2	61	1	3	1	1	3000	0	3	1	5	2
014051231001	0140512310	0140512	0	3	1	2	2	1	0	0	1	0	1	0	1	0	0	0	0	0	0	0	0	2	2	2	2	2	2	2	2	2		2	2	2		2	54	0	3	1	1	1300	0	2	1	3	1
014051232001	0140512320	0140512	0	1	1	2	2	2	0	1	0	1	1	0	0	1	1	0	1	1	0	0	0	2	2	2	2	2	2	2	2	2	2	2	2	2		2	47	0	1	1	1	2000	0	3	1	5	2
014051232002	0140512320	0140512	0	1	1	2	2	2	0	0	0	0	0	0	0	0	1	1	0	1	0	1	0		2	2	2	1	2	2	2	2	2	2	2	2	1	2	47	1	1	1	1	2000	1	3	1	4	2
014051233002	0140512330	0140512	0	3	2	1	2	2	0	1	0	0	0	0	0	1	1	0	1	1	1	1	0	2		2	2	1	2	2	2	2	2	2	2	2	2	2	62	1	1	1	1	10000	1	4	2	5	1
014051301001	0140513010	0140513	0	3	2	1	2	2	0	1	1	0	0	0	1	1	1	0	1	1	0	0	0	2	2		2	2	2	2	2	2		2	2	2	2	2	58	1	3	1	1	1050	0	2	2	5	1
014051302001	0140513020	0140513	0	3	2	2	1	3	0	0	0	0	0	0	0	0	1	0	1	1	1	1	0	1	2	2	2		2	2		2	2	2	2	2		2	66	0	3	2	1	1200	1	2	3	5	1
014051303002	0140513030	0140513	0	3	2	1	2	1	1	1	0	1	0	0	1	1	1	0	0	0	0	0	0	2	2	2	2		2	2	2	2	2	2	2	2		2	53	1	1	1	1	600	0	1	2	5	1
014051304001	0140513040	0140513	0	3	2	2	1	3	1	1	0	1	0	1	1	1	1	1	1	1	1	1	1		2	2	2	2	2		2			2	2	2		2	83	1	1	2	1	500	0	1	3	5	1
014051305001	0140513050	0140513	0	3	2	1	2	3	1	1	1	1	1	1	0	1	0	1	1	1	1	1	1	2			2		2	1	2	2		2	2	2	1	2	60	1	1	1	1	2000	1	3	2	5	1
014051306001	0140513060	0140513	0	1	2	1	2	3	1	1	1	0	0	0	0	0	0	0	0	1	0	0	0	2	2	2	2	2	2	2	2	2		2	2	2		2	66	1	3	2	1	2000	0	3	2	4	1
014051307001	0140513070	0140513	0	1	1	2	2	1	0	1	0	0	0	0	0	0	1	0	0	0	0	0	0	2	2	2	2	2		2	2	2	2	2	2	2	2	2	62	0	3	1	1	3500	0	4	1	2	1
014051307002	0140513070	0140513	0	3	2	1	2	2	0	0	0	1	1	0	0	0	0	0	0	0	0	0	0		2	2	2	2	2	2	2	2		2	2	2	2	2	56	1	3	1	1	3500	0	4	2	2	2
014051309001	0140513090	0140513	0	3	2	2	1	2	1	1	0	0	0	0	0	0	1	0	0	1	0	0	0	2	2	2	2	2	2	2	2	2	2	2	1	2		2	73	1	1	2	1	2500	1	3	3	4	1
014051312002	0140513120	0140513	0	3	2	1	2	3	1	0	0	0	0	0	1	0	1	0	0	1	0	0	1	2	2	2	2	2	2	1	2	2		2	2	2	1	2	77	1	1	2	1	425	1	1	2	5	1
014051313002	0140513130	0140513	0	3	2	2	1	3	1	1	1	0	1	1	0	0	1	0	1	1	0	1	1		2	2	2	2	2	2	2	2	2	2	1	2		2	74	1	3	2	1	100	1	1	3	5	1
014051314001	0140513140	0140513	0	3	2	1	2	3	0	1	0	0	0	0	0	0	0	0	1	0	0	0	0	2		2	2	2	2	2	1	2	2	2	1	2	2	2	54	1	1	1	1	1500	1	2	2	2	1
014051316001	0140513160	0140513	0	1	1	2	2	3	1	0	1	0	0	1	1	1	1	1	0	1	0	1	1	2	2	2	2	1	2	2	2	2	2	2	1		2	1	67	1	1	1	1	4000	1	4	1	5	1
014051317001	0140513170	0140513	0	3	2	1	2	3	0	0	0	0	0	0	0	0	1	0	1	0	0	0	0	2	2	2	2	2	2	2	2	2	2	2	2	2	2	2	64	0	3	1	1	3000	0	3	2	2	1
014051317002	0140513170	0140513	0	3	1	2	2	2	1	1	1	1	1	0	1	1	1	0	1	1	0	0	1	2	2	2	2		2	2	2	2		2	2	2		2	56	1	3	1	1	3000	0	3	1	5	1
014051320001	0140513200	0140513	0	3	1	2	2	2	0	0	0	0	1	0	0	0	0	0	0	1	1	1	1		2	2	2	2	2	2	2	2		2	2	2		2	60	0	1	1	1	2000	0	3	1	5	1
014051320002	0140513200	0140513	0	3	1	2	2	2	1	1	1	1	0	0	1	0	1	0	0	0	0	0	0		2	2	2	2	2	2	2	2	2	2	2	2	2	2	56	1	1	1	1	2000	0	3	1	5	2
014051323001	0140513230	0140513	0	3	1	2	2	3	1	1	1	1	1	1	0	1	1	0	0	0	0	0	1				2	2	2	2	2	2	2	2	2	2		2	52	1	1	1	1	3000	0	3	1	5	2
014051323002	0140513230	0140513	0	1	1	2	2	1	0	0	0	0	0	0	1	0	1	0	0	1	0	0	0	2	2	2	2	2	2	2	2	2		2	2	2		2	52	0	1	1	1	3000	0	3	1	3	1
014051324001	0140513240	0140513	0	3	2	1	2	3	1	1	0	0	0	0	1	0	1	0	0	1	0	1	1		2		2	2	2		2	2		2	2	2		2	73	1	1	1	1	1800	0	2	2	5	1
014051325002	0140513250	0140513	0	1	2	1	2	1	1	1	0	0	0	0	1	0	0	1	0	0	0	0	1	2	2	2	2		2	2	2	2		2	2	2	2	2	53	0	3	2	1	4500	0	4	2	5	1
014051325101	0140513251	0140513	0	3	2	1	2	3	0	1	1	0	1	0	1	1	1	0	0	1	1	0	1	2	2	2	2	2	2	2	2	2			2	2		2	53	1	3	2	1	2000	0	3	2	5	1
014051328002	0140513280	0140513	0	3	1	2	2	1	0	0	0	0	0	0	1	0	0	0	0	0	0	0	0	2	2	2	2	2	2	2	2			2	2	2	1	2	50	0	1	1	1	4000	1	4	1	1	2
014051329001	0140513290	0140513	0	3	1	2	2	3	1	0	0	0	0	1	1	0	0	0	0	0	0	0	0	2		2	2	2	2	2	2	2		2	2	2		2	48	0	1	1	1	4600	0	4	1	3	2
014643101001	0146431010	0146431	0	3	1	2	2	2	1	1	1	0	0	1	1	0	0	0	0	1	0	0	0	2	2	2	2	2	2	2	2	2		2	2	2		2	57	1	3	1	1	1000	0	2	1	5	1
014643102001	0146431020	0146431	0	3	1	2	2	3	1	1	1	0	0	0	1	0	0	0	0	0	0	0	1		2	2	2	2	2	2	2	2		2	2	2	2	2	75	1	3	2	1	500	0	1	1	5	1
014643103001	0146431030	0146431	0	2	1	2	2	1	0	0	0	0	0	0	0	1	1	0	1	0	1	0	0		2	2	2	2	2	2		2	2	2	2	2		2	66	0	3	1	1	5000	0	4	1	4	1
014643104001	0146431040	0146431	1	3	1	2	2	2	1	1	1	0	1	0	0	0	1	0	0	0	1	0	1		2	2	2	2	2		2	2	2	2	2	2	2	2	60	1	3	2	1	2500	0	3	1	5	1
014643105001	0146431050	0146431	0	1	2	2	1	3	1	1	1	1	1	1	1	1	1	0	1	1	1	1	0	2	2	2	2	2	2	2	2	2	2	2	2	2	2	2	81	0	3	1	1	500	0	1	3	5	1
014643107001	0146431070	0146431	0	3	1	2	2	2	1	1	0	0	0	0	1	0	1	0	0	0	0	0	1		1	2	2			2	2	2		2	2	2	2	2	55	1	3	1	1	3000	1	3	1	5	1
014643107002	0146431070	0146431	0	2	1	2	2	3	1	0	0	0	0	0	0	0	1	0	0	0	0	0	0	2		2	2		2		2	2		2	2	2			57	0	3	1	1	3000	0	3	1	2	1
014643108002	0146431080	0146431	0	3	1	2	2	2	0	1	1	0	0	0	0	0	0	0	0	0	0	0	0	2	2	2	2	2	2	2	2	2	2	2	2	2	2	2	66	1	3	1	2	500	0	1	1	2	1
014643109002	0146431090	0146431	0	3	2	1	2	3	1	0	1	1	1	0	0	0	0	0	0	0	0	0	0		2	2	2		2	2		2	2	2	2	2		2	57	0	3	1	1	1000	0	2	2	4	1
014643112001	0146431120	0146431	0	3	1	2	2	3	1	0	0	0	0	0	0	1	1	0	1	1	0	0	0	2	2	2	2		2	2	2	2		2	2	2	2		53	0	3	1	1	2376	0	3	1	5	1
014643112002	0146431120	0146431	0	3	1	2	2	1	1	0	0	0	0	0	0	0	0	0	0	0	0	0	1	2	2	2	2	2	2	2	2	2	2	2	2	2	2	2	49	1	3	1	1	2376	0	3	1	2	1
014643114001	0146431140	0146431	0	1	1	2	2	3	0	1	0	0	0	0	0	0	1	0	0	1	0	0	0		2	2	2	2	2	2	2	2	2	2	2	2		2	68	1	3	2	1	2000	0	3	1	3	1
014643115001	0146431150	0146431	0	3	1	2	2	2	0	1	1	1	1	0	1	1	1	0	0	0	0	0	1		2	2	2		2	2	2	2		2	2	2		2	53	1	3	1	1	930	0	2	1	5	1
014643117001	0146431170	0146431	0	3	2	2	1	3	1	1	1	0	0	0	1	0	1	0	1	0	0	1	1		2	2	2		2	2	2	2	1	2	2	2	1	1	84	1	3	2	1	4000	1	4	3	5	1
014643118002	0146431180	0146431	0	3	2	1	2	3	1	0	0	0	0	0	1	0	1	0	0	0	0	0	0		2	2	2	2	2	2		2		2	2	2		2	72	1	3	2	1	2500	0	3	2	3	1
014643119001	0146431190	0146431	0	1	2	2	2	2	0	0	0	0	1	0	0	1	1	0	1	0	0	0	0		2	2	2	2	2	2	2	2	2	2	2	2		2	74	0	3	1	1	500	0	1	4	4	1
014643120001	0146431200	0146431	0	3	2	1	2	3	0	0	0	0	0	1	1	0	1	0	0	0	0	0	0		2	2	2	2	2	2		2	2	2	2	2	2	2	70	1	3	1	1	4000	0	4	2	3	1
014643120002	0146431200	0146431	1	3	2	1	2	2	0	0	0	0	0	1	1	0	1	0	1	1	0	0	1	2	2	2	2	1	2	2	2	2		2	2	2		2	76	0	3	1	1	4000	1	4	2	5	1
014643121001	0146431210	0146431	0	3	2	1	2	3	0	1	1	0	1	0	0	1	1	0	1	0	0	0	0	2	2	1	2	2	2	2	2	2	2	2	2	2		2	60	1	3	2	1	1500	1	2	2	5	1
014643122001	0146431220	0146431	0	1	2	2	2	2	0	0	0	0	0	0	0	0	1	0	0	0	0	0	0	2	2	2	2	2	2	2	2	2	2	2	2	2		2	60	0	3	1	1	100	0	1	4	1	1
014643123001	0146431230	0146431	0	3	1	2	2	2	1	0	0	0	1	0	0	0	1	1	0	0	0	0	0	2	1	2	2	2	2	2	2	2	2	2	2	2		2	68	1	3	2	1	5000	1	4	1	4	1
014643124001	0146431240	0146431	0	3	1	2	2	2	1	1	0	1	1	0	1	0	0	0	0	1	1	1	0		2	2	2	2	2		2	2	2	2	2	2		2	46	1	3	1	1	360	0	1	1	5	1
014643125002	0146431250	0146431	0	3	1	2	2	2	1	1	0	0	0	0	0	1	0	0	0	1	0	0	1	2	2	2	2	2	2	2	2	2	2	2	2	2	1	2	50	1	3	1	1	3000	1	3	1	5	1
014643126002	0146431260	0146431	0	1	2	2	1	2	0	0	0	0	0	0	0	0	1	0	0	0	0	0	0	2	2	2	2		2	2	2	2	2	2	2	2	2	2	52	0	3	1	1	2500	0	3	3	1	1
014643128001	0146431280	0146431	0	3	1	2	2	2	0	1	1	1	1	1	1	1	1	0	0	0	0	0	1		2	2	2	2	2	2	2	2	2	2	2	2	2	2	49	1	3	1	1	1000	0	2	1	5	1
014643129001	0146431290	0146431	0	3	2	1	2	2	1	1	1	0	0	0	1	1	1	0	0	0	0	0	0	2	2	2	2	2	2	2	2	2	2	2	2	2	2	2	46	1	3	1	1	2000	0	3	2	5	1
014643129002	0146431290	0146431	0	1	1	2	2	1	0	0	0	0	0	0	0	0	1	0	0	0	0	0	1		2	2	2	2	2	2	2	2		2	2	2	2	2	47	0	3	1	1	2000	0	3	1	2	1
014643130001	0146431300	0146431	0	3	2	1	2	2	1	0	1	0	0	0	0	0	0	0	0	1	0	0	1		2	2	2	2	2	2	2	1	2	2	2	2		2	48	1	3	1	1	1000	1	2	2	4	1
014643132001	0146431320	0146431	0	2	1	2	2	3	0	1	0	0	0	0	0	0	1	0	0	0	0	0	0	2	2	2	2	2	2		2	2	2	2	2	2		2	47	1	3	1	1	500	0	1	1	2	1
014643133001	0146431330	0146431	0	3	2	1	2	3	0	0	0	1	0	0	0	0	1	0	0	0	0	0	0	2	2	2	2	2	2	2	2	2	2	2	2	2	2	2	48	1	3	1	1	360	0	1	2	2	1
014643133002	0146431330	0146431	0	3	2	1	2	1	0	0	0	1	0	0	0	0	0	0	1	0	0	0	0	2		2	2	2	2	2	2	2	2	2	2	2		2	46	0	3	1	1	360	0	1	2	2	1
014643134001	0146431340	0146431	0	2	1	2	2	2	1	1	0	0	0	1	0	0	0	0	0	0	0	0	0	2	2	2	2	2	2		2	2	2	2	2	2	2	2	50	1	3	1	1	2500	0	3	1	3	2
014643201001	0146432010	0146432	0	3	1	2	2	1	1	1	0	0	1	0	0	0	0	0	0	1	0	0	0	2	2	2	2	2	2	2	2	2	2	2	2	2		2	56	1	1	1	1	600	0	1	1	4	1
014643202001	0146432020	0146432	0	3	2	1	2	3	1	1	1	0	0	0	1	0	0	0	0	1	0	0	1		2	2	2	2	2		2	2		2	2	2		2	66	1	3	2	1	15000	0	4	2	5	1
014643203001	0146432030	0146432	0	3	2	1	2	2	0	1	1	0	0	0	0	0	0	0	0	1	1	0	1	2	2	2	2	2	2	2	2	2	2	2	2	2	2	2	65	1	1	1	1	3000	0	3	2	5	1
014643204001	0146432040	0146432	0	2	1	2	2	1	0	1	1	0	1	1	0	1	1	1	1	0	0	0	1			2	2	2	2	2	2	2	2	2	2	2	2	2	61	1	3	1	1	2000	0	3	1	5	1
014643205001	0146432050	0146432	0	3	1	2	2	1	1	0	0	0	0	0	0	0	0	0	1	0	0	0	1	2	2	2	2	2	2	2	2	2	2	2	2	2	2	2	56	1	1	2	1	1000	0	2	1	3	1
014643206002	0146432060	0146432	0	3	1	2	2	1	1	1	0	0	0	1	0	0	1	0	0	1	1	0	1	2	1	2	2	2	2	2	2	2		2	2	2		2	52	1	1	1	1	5000	1	4	1	5	2
014643207001	0146432070	0146432	0	3	2	1	2	3	1	1	1	1	1	1	1	1	1	0	1	1	1	1	1		2	2	2		2	2	2	2	2	2	2	2		2	88	1	3	2	2	2500	0	3	2	5	1
014643210002	0146432100	0146432	0	1	1	2	2	2	0	0	0	0	0	0	0	0	0	0	1	0	0	1	0	2	2	2	2	2		2	2	2	2	2	2	2		2	52	0	3	1	1	6000	0	4	1	2	1
014643211001	0146432110	0146432	0	3	2	2	1	2	1	0	1	0	0	0	1	1	1	0	1	1	1	1	0		2	2	2	2	2	2	2	2		2	2	2		2	66	0	1	1	1	1500	0	2	3	5	1
014643211002	0146432110	0146432	0	3	2	1	2	1	1	1	1	1	1	1	0	1	1	1	1	1	1	1	1		2	2	2	2	2	2	1	2		2	2	2		2	68	1	1	1	1	1500	1	2	2	5	1
014643213002	0146432130	0146432	1	1	2	1	2	2	0	1	1	0	0	0	0	1	1	0	1	0	0	0	1	1	2	2	2	2	2	2	2	2	2	2	2	2		2	65	0	3	1	1	2500	1	3	2	5	1
014643215001	0146432150	0146432	0	3	2	2	1	1	0	0	0	0	0	0	0	0	0	0	0	1	0	0	0		2	2	2	2	2		2	2	2	2	2	2	2	2	61	1	3	2	1	400	0	1	3	1	1
014643216001	0146432160	0146432	0	2	2	1	2	2	0	1	1	0	0	0	1	1	1	0	1	0	0	0	0		2	2	2	2	2	2	2	2	1	2	2	2	1	2	72	0	1	1	1	200	1	1	2	5	1
014643218001	0146432180	0146432	0	3	2	2	1	2	1	1	0	0	0	0	0	0	0	0	0	1	0	0	0		2	2	2	2	2	1	2	2	2	2	2	2	2	2	77	1	3	2	1	2000	1	3	3	3	1
014643219001	0146432190	0146432	0	1	2	1	2	2	0	0	0	0	0	0	0	0	1	0	1	0	0	0	0	2		2	2	2	2	2	2			2	1	2	2	2	71	0	1	1	1	5000	1	4	2	2	2
014643219002	0146432190	0146432	0	3	2	1	2	2	1	0	0	0	0	0	0	0	0	0	0	0	0	0	1			2	2		2		2			2	2	1		2	61	1	1	1	1	5000	1	4	2	2	1
014643222002	0146432220	0146432	0	2	1	2	2	2	1	1	1	0	0	0	1	1	1	1	0	0	0	0	1	2	2		2	2	2	2	2	2		2	2	2	2	2	64	1	3	1	1	2800	0	3	1	5	1
014643226001	0146432260	0146432	0	2	1	2	2	2	0	1	0	0	0	0	0	0	0	0	0	0	0	0	1	2	2	2	2	2	2	2	2	2	2	2	2	2	1	2	49	1	3	2	1	1700	1	2	1	2	1
014643227002	0146432270	0146432	0	3	2	2	1	2	1	1	0	0	0	1	1	1	0	0	0	0	0	0	0			2	2	2	2	2	2	2	1	2	2	2	2	2	49	1	1	1	1	6000	1	4	3	5	2
014643302001	0146433020	0146433	0	3	1	2	2	2	0	0	0	0	0	0	1	1	0	0	1	0	0	0	0	2	2	2	2	2	2	2	2	2		2	2	2		2	68	1	3	2	1	1500	0	2	1	3	1
014643304001	0146433040	0146433	0	1	1	2	2	2	1	1	1	1	1	1	1	1	1	1	1	1	1	1	1	1	2	2	2	2	2	2	2	2		2	2	2		2	55	1	3	1	1	1500	1	2	1	5	1
014643304103	0146433041	0146433	0	3	1	2	2	2	0	0	0	1	0	1	1	0	0	0	0	1	1	0	0	2	2	2	2	2	2	2	2	2		2	2	2	2	2	59	0	3	1	1	800	0	1	1	5	1
014643304104	0146433041	0146433	0	3	1	2	2	3	0	0	0	0	0	0	0	0	1	1	1	0	0	0	0	2	2	2	2	2	2	2	2	2	2	2	2	2	1	2	55	1	3	1	1	800	1	1	1	3	1
014643305001	0146433050	0146433	0	3	1	2	2	3	0	1	0	0	1	1	1	0	1	0	0	0	0	0	0		2		2	2	2	1	2	2	2	2	2	2			78	0	3	2	1	800	1	1	1	5	1
014643307002	0146433070	0146433	1	3	2	1	2	3	1	1	1	0	1	0	0	1	1	0	1	1	1	1	1	2	2	2	2	2	2	2		2		2	2	2		2	90	1	3	2	1	400	0	1	2	5	1
014643308001	0146433080	0146433	0	3	1	2	2	2	0	1	1	1	1	0	1	1	1	0	0	0	0	0	0	2	2	2	2	2	2	2	2	2	2	2	2	2	2	2	65	1	3	1	1	300	0	1	1	5	1
014643309001	0146433090	0146433	0	3	2	2	1	2	1	1	0	0	0	0	0	1	1	0	0	1	0	0	0	2	2		2		2	2	2	2	2	2	2	2		2	69	0	3	3	1	560	0	1	3	5	1
014643310001	0146433100	0146433	0	3	1	2	2	3	1	1	1	1	1	0	1	1	1	1	1	1	1	1	1		1		2	2	2	2	2	2		2	2	2		2	52	1	3	1	1	500	1	1	1	5	1
014643311002	0146433110	0146433	0	3	2	2	2	3	1	1	1	1	1	1	1	1	1	1	1	1	1	1	1	2	2	2	2	2	2	2	2	2	2	2	2	2		2	68	1	3	2	1	30	0	1	4	5	1
014643312001	0146433120	0146433	0	3	2	1	2	3	0	0	0	0	0	0	0	1	0	0	1	0	0	0	0		2	2	2	2	2	1	2	2		2	2	2	2	2	75	0	3	1	1	500	1	1	2	2	1
014643312002	0146433120	0146433	0	3	2	1	2	3	1	1	1	1	1	1	0	0	1	0	0	1	0	1	1		2	2	2		2	2	2	2	2	2	2	2	1		73	1	3	1	1	500	1	1	2	5	1
014643314001	0146433140	0146433	0	3	2	2	2	1	1	0	1	0	0	0	0	0	0	0	1	1	0	0	0	1	2	2	2	2	2	2	2	2		2	2	2		2	73	1	3	2	1	174	1	1	4	4	1
014643315001	0146433150	0146433	0	2	1	2	2	2	1	1	0	0	0	0	1	1	1	0	1	1	0	0	1		2	1	2		2	2	2	2		2	2	2			66	0	3	1	1	1000	1	2	1	5	1
014643315002	0146433150	0146433	1	3	1	2	2	2	1	1	1	1	0	0	1	0	1	1	0	0	0	0	0	2	2	2	2	2	2	1	2	2		2	2	2	2		64	1	3	1	1	1000	1	2	1	5	1
014643316001	0146433160	0146433	0	3	1	2	2	1	0	0	0	0	0	0	0	0	0	0	0	1	1	0	0	1	2	2	2	2	2	2	2	2		2	2	2		2	50	1	3	1	1	1000	1	2	1	2	1
014643316002	0146433160	0146433	0	1	1	2	2	3	1	1	1	1	1	1	1	1	1	0	1	1	1	1	1		2	2	2	2	2	2	2	2	2	2	2	2	2	2	50	0	3	1	1	1000	0	2	1	5	1
014643318001	0146433180	0146433	0	3	1	2	2	3	1	0	0	1	1	0	1	1	1	0	1	1	1	1	1		2	2		2	2	2			2	2	1	2		2	64	1	3	1	1	340	1	1	1	5	1
014643318002	0146433180	0146433	1	1	1	2	2	2	0	0	0	0	0	0	0	1	1	0	0	0	0	0	0	2	2	2	2	1	2	2	2	2	2	2	2	2		2	64	0	3	1	1	340	1	1	1	2	1
014643319002	0146433190	0146433	0	3	1	2	2	2	0	1	1	1	0	1	1	0	0	0	1	0	0	0	1	1	2	2	2	2	2	2	1	2		2	2	2		2	66	0	3	1	1	1000	1	2	1	5	1
014643320001	0146433200	0146433	0	1	1	2	2	1	1	0	0	0	0	0	0	0	0	0	1	1	1	0	0	2	2	2	2	2	2	2	2	2	2	2	2	2	2	2	65	1	3	1	1	1500	0	2	1	4	1
014643320002	0146433200	0146433	0	2	1	2	2	3	1	1	0	1	1	1	1	1	1	1	1	1	1	1	1	2	2	2	2	2	2	2	2	2		2	2	2		2	64	0	3	1	1	1500	0	2	1	5	1
014643322001	0146433220	0146433	0	3	1	2	2	2	0	0	0	1	0	1	1	0	0	0	0	1	0	0	0	2	2	2	2	2	2	2	2	2		2	2	2	2	2	48	1	3	1	1	2000	0	3	1	4	1
014643323002	0146433230	0146433	0	3	1	2	2	1	1	0	0	0	1	1	1	1	0	0	1	0	0	1	1	1	2	1	2			2	2	2		2	2	2		2	51	1	3	1	1	500	1	1	1	5	1
014643324002	0146433240	0146433	0	1	1	2	2	2	1	1	1	0	1	0	1	1	1	1	1	1	0	0	1	1	2	2	2	2	2	2	2	2	2	2	2	2		2	48	0	3	1	1	600	1	1	1	5	1
014643325001	0146433250	0146433	0	3	1	2	2	2	1	1	0	0	0	0	1	0	1	0	0	0	0	0	0	2	2	2	2	2	2	1	2	2		2	2	2		2	51	1	3	1	1	300	1	1	1	4	1
014643325002	0146433250	0146433	0	3	1	2	2	3	0	0	0	1	0	0	0	0	1	0	0	0	0	0	0	2	2	2	2	2	2	2		2	2	2	2	2	2	2	48	0	3	1	1	300	0	1	1	2	1
014643326001	0146433260	0146433	0	3	1	2	2	1	0	0	0	0	0	0	0	0	1	0	0	0	1	0	0	2	2	2	2		2	2	2	2	2	2	2	2	1	2	48	1	3	1	1	1000	1	2	1	2	1
014643326002	0146433260	0146433	0	3	1	2	2	2	0	1	1	0	0	0	0	1	0	0	1	0	0	0	0	1	2	2	2	2	2	2	1	2	2	2	2	2		2	50	0	3	1	1	1000	1	2	1	4	1
018206105001	0182061050	0182061	0	3	2	1	2	2	0	0	0	0	0	0	0	0	0	0	0	1	0	0	0	2	1	2	2	2	2	2	2	2	2	2	2	2		2	73	1	3	1	1	50	1	1	2	1	1
018206105002	0182061050	0182061	0	3	2	1	2	3	0	0	0	0	0	1	0	1	0	0	0	0	0	0	0	2	2	2	2	1	2	2			2	2	2	2	2	2	74	0	3	1	1	50	1	1	2	2	1
018206106001	0182061060	0182061	0	3	1	2	2	1	1	0	0	1	1	0	0	0	0	0	1	1	1	0	0		2	2	2	2	2	2	2	2	2	2	2	2		2	56	1	3	1	1	3000	0	3	1	5	1
018206107001	0182061070	0182061	0	1	1	2	2	3	0	0	1	1	1	0	0	0	1	0	1	1	1	1	0	2	2	2	2	2	2	2	2	2	2	2	2	2		2	68	0	3	1	1	350	0	1	1	5	1
018206107002	0182061070	0182061	0	3	2	2	2	3	1	0	0	0	1	0	0	0	1	1	1	1	1	1	0				2	2	2		2	2		2	2	2		2	64	1	3	1	1	350	0	1	4	5	1
018206110001	0182061100	0182061	1	3	2	2	1	3	1	0	0	0	0	0	0	0	1	0	0	1	0	0	0		2	2	2		2	2	2	2	2	2	2	2		2	77	1	3	2	1	40	0	1	3	3	1
018206114002	0182061140	0182061	0	3	1	2	2	2	1	0	0	0	0	0	1	1	1	0	0	1	0	0	0		2	2	2	2	2	2	2	2	2	2	2	2		2	61	1	3	1	1	300	0	1	1	5	1
018206115001	0182061150	0182061	0	3	1	2	2	2	0	1	1	0	0	0	0	1	1	1	1	0	1	1	0	2	2	2	2	2	2	2	2	2	2	2	2	2		2	58	1	3	1	1	500	0	1	1	5	1
018206115002	0182061150	0182061	0	1	1	2	2	2	0	0	0	0	0	0	0	0	1	1	1	0	0	0	0		2	2	2	2	2	2	2	2	2	2	2	2		2	60	0	3	1	1	500	0	1	1	3	1
018206116001	0182061160	0182061	0	1	1	2	2	2	0	1	0	0	0	0	0	0	1	0	0	0	0	0	0	2	2	2	2	2	2	2	2	2	2	2	2	2	2	2	62	0	3	1	1	2000	0	3	1	2	1
018206116002	0182061160	0182061	0	3	1	2	2	3	0	0	0	0	0	0	0	0	0	0	0	1	0	0	0	2	2	2	2	2	2	2	1	2	2	2	2	2		2	67	1	3	1	1	2000	1	3	1	1	1
018206117001	0182061170	0182061	0	3	1	2	2	3	0	1	1	1	1	1	1	0	1	1	1	1	1	1	1	2	2	2	2	2	2		2		2	2	1	2		2	55	1	3	1	1	400	1	1	1	5	1
018206117002	0182061170	0182061	0	1	2	1	2	3	0	0	1	0	0	0	1	0	0	0	0	0	0	0	0	2	2	2		2	2	2	2	2	1	2	2	2	2	2	56	0	3	1	1	400	1	1	2	2	1
018206118001	0182061180	0182061	0	3	1	2	2	2	1	1	1	0	0	0	0	0	0	0	0	0	0	0	0	2	2	2	2	2	2	2	2	2	2	2	2	2	2	2	46	1	3	1	1	1000	0	2	1	3	1
018206119002	0182061190	0182061	0	1	1	2	2	3	0	0	0	0	1	0	0	0	0	0	0	0	1	0	0	2	2	2	2	2	2	2	2	2		2	2	2	1	2	52	0	3	1	1	800	1	1	1	2	1
018206121001	0182061210	0182061	0	3	1	2	2	2	1	0	0	0	0	0	0	0	0	0	0	0	0	0	0	2	2	2	2	2	2	2	2	2	2	2	2	2	2	2	49	1	3	1	1	2600	0	3	1	1	2
018206122001	0182061220	0182061	0	1	2	2	2	2	0	0	0	1	0	0	0	0	1	0	0	1	0	0	0	2	2	2	2	2	2	2	2	2		2	2	2		2	49	1	1	1	1	4000	0	4	4	3	1
018206122002	0182061220	0182061	0	1	2	2	2	2	1	0	0	0	0	0	0	0	0	0	0	0	0	0	0	2	2	2	2	2	2	2	2	2	2	2	2	2	2	2	48	0	1	1	1	4000	0	4	4	1	1
018206203001	0182062030	0182062	0	3	1	2	2	2	1	0	0	0	0	0	0	0	0	0	1	1	0	0	0	2	1	2	2	2	2	2	2	2	2	2	2	2		2	56	1	3	1	1	6000	1	4	1	3	1
018206205001	0182062050	0182062	0	3	1	2	2	1	0	0	0	0	0	0	0	0	1	0	0	0	0	0	0		2	2	2	2	2	2	2	2	2	2	2	2	2	2	68	1	3	1	1	200	0	1	1	1	1
018206205002	0182062050	0182062	0	1	2	1	2	1	0	0	0	0	0	0	0	0	0	0	0	0	0	0	0		2	2	2	2	2		2	2	2	2	2	2	2	2	68	0	3	1	1	200	0	1	2	0	1
018206206002	0182062060	0182062	0	3	1	2	2	3	0	0	0	0	0	0	0	0	1	0	0	0	0	0	1	2	2	2	2	2	2	2	2		2	2	2	2		2	53	0	3	2	1	2000	0	3	1	2	1
018206207001	0182062070	0182062	0	1	1	2	2	3	0	0	0	0	0	1	0	0	0	0	0	0	0	0	0	2	2	2	2	2	2	2	2	2	2	2	2	2		2	64	0	1	1	1	1000	0	2	1	1	1
018206207002	0182062070	0182062	0	3	2	1	2	3	0	0	0	0	0	0	0	1	1	0	0	0	0	0	0			2	2		2		2	2	2	2	2	2	2	2	65	1	1	1	1	1000	0	2	2	2	1
018206209001	0182062090	0182062	0	3	1	2	2	2	1	1	0	0	0	0	0	0	0	0	0	0	0	0	0	2	2	2	2	2	2	2	2	2	2	2	2	2		2	67	1	1	1	1	1000	0	2	1	2	1
018206209002	0182062090	0182062	0	3	2	1	2	3	0	0	0	0	0	0	0	0	0	0	0	0	0	0	0		2	2	2	2	2		2	2		2	2	2		2	63	0	1	1	1	1000	0	2	2	0	1
018206210001	0182062100	0182062	0	3	1	2	2	2	1	1	1	1	1	0	0	1	1	0	1	1	0	0	1	2	2	2	2	2	2	2	2	2	2	2	2	2		2	64	1	3	1	1	1600	0	2	1	5	1
018206212001	0182062120	0182062	0	1	1	2	2	2	0	1	1	1	1	0	1	1	1	1	1	1	1	0	1	2	2	2	2	2	2	2	2	2	2	2	2	2		2	69	0	3	1	1	2500	0	3	1	5	1
018206213001	0182062130	0182062	0	3	2	1	2	1	0	1	1	0	1	1	1	0	0	0	0	0	0	0	0	2	2	2	2	2	2	2	2	2		2	2	2		2	64	0	3	1	1	500	0	1	2	5	1
018206215001	0182062150	0182062	0	3	2	1	2	3	1	0	0	0	1	1	1	1	1	1	1	0	1	1	1	2	1	2	2	1	2	2	2	2	2	2	2	2	2	1	61	1	3	1	1	858	1	2	2	5	1
018206217002	0182062170	0182062	0	1	1	2	2	2	0	1	1	1	1	0	0	1	1	0	0	1	1	0	0	2		2	2	2	2	2	2	2	2	2	2	2	2	2	52	0	3	1	1	1000	0	2	1	5	2
018206219001	0182062190	0182062	0	1	2	1	2	2	1	1	1	1	0	1	0	1	1	0	1	0	1	0	1	2	2	2	2	2	2	2	2	2	2	2	2	2	2	2	63	0	3	1	1	500	0	1	2	5	1
018206219002	0182062190	0182062	0	3	2	1	2	2	0	1	0	1	0	0	0	0	1	0	0	1	0	0	0	2	2	2	2	2	2	2	2	2	2	2	2	2	2	2	62	1	3	1	1	500	0	1	2	4	1
018206221001	0182062210	0182062	0	3	2	2	1	3	0	1	0	0	0	1	1	1	1	1	0	0	0	0	1	2	1	2	2	2	1	2	2	2	2	2	2	2		2	59	1	1	1	1	700	1	1	3	5	1
018206223001	0182062230	0182062	0	3	2	2	2	3	1	1	1	1	1	0	0	1	0	0	0	1	1	1	0		2	2	2	2	2	2	2	2	2	2	2	2		2	71	1	3	1	1	150	0	1	4	5	1
018206224001	0182062240	0182062	0	3	2	1	2	3	1	1	1	1	1	0	0	0	1	0	1	0	0	0	0	2	2	2	2	2	2	2	2	2	2	2	2	2	2	2	52	1	1	1	1	2000	0	3	2	5	1
018206224002	0182062240	0182062	0	1	2	1	2	2	1	1	0	0	0	0	0	0	0	0	0	0	0	0	0	2		2	2	2	2		2	2	2	2	2	2	2	2	57	0	1	1	1	2000	0	3	2	2	2
018206225001	0182062250	0182062	0	3	2	1	2	2	0	0	0	0	0	0	0	0	0	0	0	0	0	0	0	2	2	2	2	2	2	2	2	2		2	2	2	2	2	79	1	1	2	1	800	0	1	2	0	1
018206227001	0182062270	0182062	0	3	1	2	2	2	0	0	0	0	0	0	1	0	0	0	0	0	0	0	0	2		2	2	2	2	2	2	2	2	2	2	2	2	2	52	1	3	1	1	1000	0	2	1	1	1
018206228001	0182062280	0182062	0	1	1	2	2	2	1	0	0	0	0	0	0	0	0	0	0	0	0	0	0	2	2	2	2	2	2	2	2	2	2	2	2	2	2	2	48	0	1	1	1	1500	0	2	1	1	2
018206228002	0182062280	0182062	0	3	1	2	2	2	0	0	1	1	1	0	0	0	0	0	0	0	0	0	0	2	2	2	2	2		2	2	2	2	2	2	2	2	2	48	1	1	1	1	1500	0	2	1	3	1
018206229001	0182062290	0182062	0	3	2	1	2	1	1	0	0	0	0	0	0	0	1	0	1	0	0	0	0	2		2	2	2	2	2	2	2		2	2	2		2	46	1	1	1	1	1500	0	2	2	3	1
018206229002	0182062290	0182062	0	3	1	2	2	2	0	0	0	0	0	0	0	0	0	0	0	1	0	0	0	2	2	2	2	2		2		2		2	2	2	2	2	47	0	1	1	1	1500	0	2	1	1	1
018206302002	0182063020	0182063	0	1	2	2	2	3	0	0	0	0	0	0	0	0	0	0	0	1	0	0	0		2	2	2	2	2		2	2	2	2	2	2		2	65	0	3	1	1	200	0	1	4	1	1
018206303001	0182063030	0182063	0	3	2	2	2	2	0	0	0	0	1	0	1	0	0	0	1	1	1	1	0	2	2	2	2	2	2	2	2	2	2	2	2	2		2	56	1	3	1	1	275	0	1	4	5	1
018206303002	0182063030	0182063	0	3	2	1	2	3	0	0	1	1	1	0	0	0	0	0	0	1	1	0	0	2		2	2	2	2	2	2	2	2	2	2	2	2	2	56	0	3	1	1	275	0	1	2	5	1
018206305002	0182063050	0182063	0	1	2	2	1	3	1	1	1	1	1	0	1	1	1	0	1	1	1	1	0		2	2	2	2	2		2	2		2	2	2		2	65	1	3	1	1	2000	0	3	3	5	1
018206306001	0182063060	0182063	0	3	1	2	2	3	1	1	0	1	1	0	1	0	0	0	0	1	1	0	0	2	2	2	2			2	2			2	2	2		2	56	1	3	1	1	200	0	1	1	5	1
018206306002	0182063060	0182063	0	3	2	1	2	3	0	0	0	0	0	0	1	1	1	0	1	0	0	0	0	2	2	2	2	2	2		2	2		2	2	2	2	2	61	0	3	1	1	200	0	1	2	4	1
018206307001	0182063070	0182063	0	3	1	2	2	3	1	0	0	0	0	0	0	0	0	0	0	1	0	0	0	2	2	2	2	2	2	2	2	2	2	2	2	2	2	2	61	1	3	1	1	340	0	1	1	2	1
018206307002	0182063070	0182063	0	1	2	2	1	3	0	0	0	0	0	0	0	0	1	0	0	0	0	0	0	2	2	2	2	2	2	2	2	2	2	2	2	2		2	62	0	3	1	1	340	0	1	3	1	1
018206308001	0182063080	0182063	0	1	2	1	2	2	0	0	0	0	1	0	0	1	0	0	0	1	1	1	0	2	2	2	2	2	2	2	2		2	2	2	2	1	2	68	0	3	1	1	2000	1	3	2	5	2
018206308002	0182063080	0182063	0	3	1	2	2	2	0	1	0	0	0	0	0	0	1	0	0	0	0	0	0	2	2	2	2	2	2	2	2	2	1	2	2	2	2	2	68	1	3	1	1	2000	1	3	1	2	1
018206309002	0182063090	0182063	0	3	2	2	2	3	1	1	1	1	1	1	1	1	1	1	1	1	1	1	1		2	2	2	2	2	2	2	2	1	1	2	2	1	1	76	1	3	2	1	400	1	1	4	5	1
018206310001	0182063100	0182063	0	1	1	2	2	3	1	0	0	0	0	0	0	0	1	0	0	0	1	1	0	1	2	2	2	2	2	2	2	1	2	2	2	2		2	60	0	3	1	1	200	1	1	1	4	1
018206310002	0182063100	0182063	0	3	1	2	2	3	1	0	0	0	1	0	0	0	0	0	0	0	0	0	0	2		2	2	2	2	2	2			2	2	2		2	59	1	3	1	1	200	0	1	1	2	1
018206313001	0182063130	0182063	1	3	2	1	2	2	0	0	0	1	1	1	0	0	1	0	0	1	0	0	1	1		2	2	1	1	2	2	2	2		1	2			77	1	3	2	1	1000	1	2	2	5	1
018206314001	0182063140	0182063	0	3	2	2	1	3	1	0	0	0	0	0	0	1	1	0	1	1	0	0	0			2		1	1				2	2	1	2		2	66	0	3	1	1	1500	1	2	3	5	1
018206314002	0182063140	0182063	0	3	1	2	2	2	0	1	1	0	0	0	0	0	0	0	0	1	0	0	0	1	2	2	2	2	2	2	2		2	2	2	2	2	2	64	1	3	1	1	1500	1	2	1	3	1
018206316002	0182063160	0182063	0	3	1	2	2	3	1	1	1	1	0	1	1	1	1	1	1	1	1	1	1	2	2	2	2	2	2	2		2	2	2	2	2	2	2	61	1	3	1	1	2720	0	3	1	5	1
018206317001	0182063170	0182063	0	3	2	1	2	3	1	0	0	1	0	1	0	0	0	0	0	1	0	0	0		2	2	2		2		2	2		2	2	2	1	2	67	1	3	1	1	400	1	1	2	4	1
018206317002	0182063170	0182063	0	1	1	2	2	3	0	0	0	0	0	0	1	0	0	0	0	0	0	0	0		2	2	2	1		1	2	2		2	2	2	2	2	70	0	3	1	1	400	1	1	1	1	1
018206318002	0182063180	0182063	0	1	2	1	2	1	1	0	0	0	0	0	0	0	0	0	0	0	0	0	0	2	2	2	2	2	2	1	2	2	2	2	2	2	2	2	69	1	3	2	1	3000	1	3	2	1	1
018206319001	0182063190	0182063	0	2	1	2	2	3	1	1	1	1	1	1	1	1	1	1	1	1	1	1	1	2	2	2	2	1	2	2	2			2	2	2		2	71	1	3	1	1	3000	1	3	1	5	1
018206319002	0182063190	0182063	1	3	2	1	2	3	1	1	1	1	1	0	1	1	1	1	1	1	0	0	1	2	2	2	2	2	2	2	2	2	2	2	2	2	2	2	80	0	3	1	1	3000	0	3	2	5	1
018206320001	0182063200	0182063	0	3	1	2	2	3	1	1	1	1	1	1	1	0	1	1	1	1	1	1	1	2	1	2	2	1	2	2		2	2	2	2	1		2	76	0	3	1	1	3000	1	3	1	5	1
018206320002	0182063200	0182063	0	3	2	1	2	3	1	1	0	0	0	0	1	0	1	0	0	1	1	0	0		1	2	2	2	2		2	1	2	2	2	2	2	2	76	1	3	1	1	3000	1	3	2	5	1
018206321001	0182063210	0182063	0	3	1	2	2	2	0	0	0	0	0	0	0	0	0	0	1	1	0	0	0	2	2	2	2	2	2		2	2	2	2	2	2		2	62	1	3	1	1	1800	0	2	1	2	1
018206322001	0182063220	0182063	0	3	1	2	2	1	1	0	0	0	0	0	1	0	0	0	0	1	1	1	1	2	2	2	2	2	2	2	2	2	2	2	2	2	2	1	56	1	3	1	1	1500	1	2	1	5	1
018206322002	0182063220	0182063	0	1	1	2	2	2	1	1	1	1	1	0	0	1	1	0	1	1	1	1	0	2	2	2	2	2	2	2	2	2	2	2	2	2	1	2	55	0	3	1	1	1500	1	2	1	5	2
018206323002	0182063230	0182063	0	3	1	2	2	3	0	0	0	0	0	1	0	0	1	0	0	0	0	0	0	2	2	2	2	2	2	2	2	2	2	2	2	2		2	53	0	3	1	1	1500	0	2	1	2	1
018206324001	0182063240	0182063	0	3	2	1	2	2	1	1	1	0	1	1	0	1	1	1	1	1	0	0	0	2	2	2	2	2	2	2	2	2		2	2	2		2	63	1	3	1	1	550	0	1	2	5	1
018206326001	0182063260	0182063	0	3	1	2	2	1	1	1	0	0	0	0	1	0	1	0	0	0	0	0	0	2	2	2	2	2	2	2	2	2		2	2	2	2	2	50	0	3	1	1	3500	0	4	1	4	1
018206326002	0182063260	0182063	0	3	1	2	2	3	1	1	1	0	0	0	1	1	0	0	0	0	0	0	1	1	2	2	2	2	2	2	2	2	2	2	2	2	2	2	47	1	3	1	1	3500	1	4	1	5	1
018206327002	0182063270	0182063	0	3	1	2	2	3	1	1	1	1	1	1	1	1	1	1	1	1	1	1	1	2	2	2	2	2		2	2	2		2	2	2		2	50	1	3	2	1	200	0	1	1	5	1
018206328001	0182063280	0182063	0	3	2	1	2	3	1	1	1	0	1	1	1	1	1	1	1	1	1	1	1	2	2	2	2	2			2	2		2	2	2	2	2	51	1	3	1	1	900	0	2	2	5	1
018206328002	0182063280	0182063	0	3	1	2	2	2	0	0	0	0	0	0	0	0	1	0	0	0	0	0	0	2	2	2	2	1	2	2	2	2	2	2	2	2		2	51	0	3	1	1	900	1	2	1	1	1
018206329001	0182063290	0182063	0	3	2	1	2	3	0	0	0	0	0	0	1	0	1	0	0	0	0	0	0	2	2	2	2	2	2	2	2	1	2	2	2	2	2	2	55	1	3	1	1	1550	1	2	2	2	1
018206329002	0182063290	0182063	0	1	2	1	2	2	0	0	0	0	0	0	0	1	1	1	0	0	0	0	0	2	2		2	2	2	2	2	2	2	2	2	2	2	2	51	0	3	1	1	1550	0	2	2	3	1
018206332001	0182063320	0182063	0	1	1	2	2	2	0	0	1	0	0	0	0	1	0	0	0	1	1	0	0	2	2	2	2		2	2	2	2	2	2	2	2	2	2	48	0	3	1	1	700	0	1	1	4	1
018206332002	0182063320	0182063	0	3	1	2	2	3	0	0	0	1	0	0	0	0	1	0	0	1	1	0	0	2	2	2	2	2	2	2	2	1	2	2	2	2		2	48	1	3	1	1	700	1	1	1	4	1
018206333001	0182063330	0182063	0	3	1	2	2	2	1	1	1	0	0	0	0	0	0	0	0	0	0	0	0		2	2	2	2	2	2	2	2	2	2	2	2	2	2	49	1	3	1	1	450	0	1	1	3	1
018206333002	0182063330	0182063	0	1	1	2	2	1	0	1	0	0	0	0	0	1	1	0	0	1	0	0	1	2	2	2	2	2	2	2	2	2		2	2	2	1	2	50	0	3	1	1	450	1	1	1	5	1
018206334001	0182063340	0182063	0	3	1	2	2	2	1	0	1	1	0	0	0	0	1	0	0	0	0	0	1	2	2	2	2	2	2	2	2		2	2	2	2	2	2	47	0	3	1	1	1000	0	2	1	5	2
018206334002	0182063340	0182063	0	3	1	2	2	1	1	1	0	0	1	0	0	0	1	0	0	1	0	0	1	2	2	2	2	2	2	2	2	2	2	2	2	2	2	2	42	1	3	1	1	1000	0	2	1	5	1
018206335002	0182063350	0182063	0	3	2	1	2	3	1	0	0	0	0	0	0	0	1	0	0	1	0	0	1	2	2	2	2	2	2	2	2	2	2	2	2	2		2	48	1	1	1	1	8000	0	4	2	4	1
018206336001	0182063360	0182063	0	2	1	2	2	1	1	0	0	0	0	0	0	0	0	0	0	0	0	0	0	2	2	2	2	2	2	2	2	2	2	2	2	2	2	2	48	1	3	1	1	1500	0	2	1	1	1
018206336002	0182063360	0182063	0	3	1	2	2	3	0	0	0	0	0	0	0	0	1	0	0	0	0	0	0		2	2	2	2	2	2	2	2	2	2	2	2		2	46	0	3	1	1	1500	0	2	1	1	1
018206337001	0182063370	0182063	0	3	2	2	1	1	1	1	1	1	1	1	1	1	1	1	1	1	1	1	1	2	2	2	2	2	2	2	2	2	2	2	2	2	2	2	53	1	3	1	1	250	0	1	3	5	1
018206338002	0182063380	0182063	0	1	1	2	2	2	1	0	0	0	0	0	0	0	0	0	0	1	0	0	0	2	2	2	2	2	2	2	2	2	2	2	2	2		2	46	1	3	1	1	4000	0	4	1	2	1
030476101002	0304761010	0304761	0	3	2	1	2	3	0	1	0	0	0	0	0	0	0	0	0	1	1	0	0		2	2	2	2	2	2	2	2		2	2	2		2	57	1	3	2	1	1200	0	2	2	3	1
030476102001	0304761020	0304761	0	3	2	2	2	2	0	0	0	0	0	1	0	0	1	1	0	0	0	0	0	2	1	2	2	2	2		2	2	2	2	2	2	2	2	79	1	3	2	1	2000	1	3	4	3	1
030476103001	0304761030	0304761	0	3	1	2	2	2	0	0	0	0	0	0	0	1	1	0	0	1	0	0	0	2	2	2	2	1	2	2	2	2	1	2	2	2	2	2	66	0	3	1	1	2670	1	3	1	3	1
030476103002	0304761030	0304761	0	3	2	1	2	1	1	1	1	1	0	0	1	1	1	0	1	1	1	0	1	2		2	2	2	2	2	2	2		2	2	2	2	2	61	1	3	1	1	2670	0	3	2	5	1
030476104001	0304761040	0304761	0	3	2	1	2	3	0	0	0	0	1	0	0	0	0	0	0	0	0	0	0	2	2	2	2	2	2	2	2	2		2	2	2	2	2	60	1	3	2	1	500	0	1	2	1	1
030476105001	0304761050	0304761	0	3	2	1	2	1	0	0	0	0	0	0	0	0	1	0	0	0	0	0	0	2		2	2		2	2	2	2	2	2	2	2	2	2	58	1	3	1	1	5000	0	4	2	1	1
030476105002	0304761050	0304761	0	1	2	1	2	1	0	0	0	0	0	1	0	0	1	0	0	0	0	0	0	2	2	2	2	1	2	2	2	2	2	2	2	2	2	2	56	0	3	1	1	5000	1	4	2	2	2
030476106001	0304761060	0304761	0	1	1	2	2	2	0	0	0	0	0	0	0	1	0	0	0	0	0	0	0	2	2	2	2	2	2	2	2	2	2	2	2	2	2	2	52	0	3	1	1	1000	0	2	1	1	1
030476109001	0304761090	0304761	1	3	2	2	2	2	1	1	1	1	0	0	1	0	1	0	0	1	0	0	0		2	2	2	2	2	2	2	2		2	2	2		2	80	1	3	1	1	300	0	1	4	5	1
030476109002	0304761090	0304761	0	3	2	1	2	3	1	1	1	0	0	0	1	1	1	1	1	1	1	0	0	1	2	2	2		2	2	2	2		2	2	2		2	83	0	3	1	1	300	1	1	2	5	1
030476110001	0304761100	0304761	0	3	2	2	2	3	0	0	1	0	0	0	0	0	1	1	0	0	0	0	0	1	2	2	2	2	2	2	2	2	2	2	2	2	2	2	82	1	3	2	1	200	1	1	4	3	1
030476112001	0304761120	0304761	0	3	2	1	2	2	1	1	1	1	1	0	0	0	0	0	0	0	0	0	0	2	2	2	1	1	2	2	2	2	2	2	2	2		2	43	1	3	1	1	3000	1	3	2	5	1
030476114001	0304761140	0304761	0	1	2	2	2	3	0	0	0	0	0	0	0	1	1	0	0	1	1	1	0		2	2	2	2	2		2		2	2	2	2			62	0	3	1	1	700	0	1	4	5	1
030476114002	0304761140	0304761	0	3	2	1	2	2	0	0	0	0	0	0	0	0	0	0	0	1	0	0	0		2		2	2	2		2	2	2	2	2	2	2	2	63	1	3	1	1	700	0	1	2	1	1
030476115003	0304761150	0304761	0	2	2	1	2	2	0	0	0	0	0	0	0	0	0	0	0	1	1	1	0		2	2	2	2	2	2	2	2	2	2	2	2		2	58	0	3	1	1	1000	0	2	2	3	2
030476116002	0304761160	0304761	0	2	1	2	2	3	0	1	0	0	0	1	1	1	1	0	1	0	1	0	1	2	2	2	2	2	2	2	1	2	2	2	2	2	2	2	66	0	3	1	1	1700	1	2	1	5	1
030476117002	0304761170	0304761	0	2	1	2	2	2	0	0	0	0	0	0	1	0	0	0	0	0	0	0	0	2	2	2	2	2	2	2	2	2		2	2	2	2	2	49	1	3	1	1	5000	0	4	1	1	1
030476118002	0304761180	0304761	0	1	2	2	1	2	0	0	0	0	0	0	0	0	1	0	0	0	0	0	0	2	2	2	2	2	2	2	2	2	2	2	2	2		2	66	0	3	1	1	3000	0	3	3	1	2
030476120002	0304761200	0304761	0	3	2	1	2	3	1	1	0	0	1	0	1	0	0	0	0	1	0	1	1	2	2		2	2	2	2	2	2		2	2	2		2	56	1	3	1	1	5000	0	4	2	5	1
030476122001	0304761220	0304761	0	2	1	2	2	2	1	1	1	0	0	0	1	1	0	0	0	0	0	0	0	2	2	2	2	2	2	2	2	1		2	2	2	2	2	60	0	3	1	1	3500	1	4	1	5	1
030476122002	0304761220	0304761	0	3	1	2	2	2	1	1	1	1	0	0	0	0	0	0	1	0	0	0	0	2	2	2	2	2	2	2	2	2	1	2	2	2	2	2	54	1	3	1	1	3500	1	4	1	5	1
030476123001	0304761230	0304761	0	3	2	2	1	2	0	0	0	0	0	0	0	0	0	0	0	0	1	0	0		2	2	2	2	2	1	2	2		2	2	2	2	2	75	0	3	1	1	800	1	1	3	1	2
030476123002	0304761230	0304761	0	3	1	2	2	2	0	1	0	0	0	0	0	0	0	0	0	1	0	0	0	2	2	2	2	2	2	2	2	2	2	2	2	2		2	72	1	3	1	1	800	0	1	1	2	1
030476124001	0304761240	0304761	0	3	2	2	2	3	1	1	1	1	0	1	0	0	1	0	0	1	1	0	0			2	2	2	2	1	2	2	2	2	2	2		1	86	1	3	2	1	2000	1	3	4	5	1
030476125002	0304761250	0304761	0	3	2	1	2	2	0	0	0	0	0	0	0	0	0	0	0	1	0	0	0	2	2	2	2	2	2	2	2	2	2	2	2	2	2	2	69	1	3	1	1	1000	0	2	2	1	1
030476127001	0304761270	0304761	0	3	1	2	2	2	0	1	1	0	0	0	0	0	0	1	0	0	0	0	0	2	2	2	2	2	2	2	2	2	2	2	2	2		2	55	0	3	1	1	2500	0	3	1	3	1
030476128001	0304761280	0304761	0	3	2	1	2	2	1	0	0	0	0	0	0	1	0	0	0	0	0	0	0		2	2	2	2	2	2	2	2	2	2	2	2	2	2	75	1	3	2	1	200	0	1	2	2	1
030476129002	0304761290	0304761	0	3	1	2	2	1	1	0	0	0	0	0	0	0	0	0	1	0	0	0	0	2	2	2	2	2	2	2	2	2	2	2	2	2	2	2	50	1	3	1	1	1600	0	2	1	2	1
030476130002	0304761300	0304761	0	3	1	2	2	2	0	1	0	0	0	0	0	0	1	0	1	1	0	0	0	2	2	2	2	2	2	2	2	2	2	2	2	2	2	2	49	1	3	1	1	2500	0	3	1	4	1
030476131001	0304761310	0304761	0	3	1	2	2	2	0	0	1	0	0	0	0	0	1	0	1	1	0	0	0	2	2	2	2	2	2	2	2	2	2	2	2	2	1	2	58	1	3	1	1	8700	1	4	1	4	1
030476136001	0304761360	0304761	0	3	2	1	2	2	1	1	0	0	0	0	0	0	1	0	0	0	0	0	0	2	2	2	2	2	2	2	2	2	2	2	2	2	2	2	50	1	3	1	1	15000	0	4	2	3	1
030476136002	0304761360	0304761	0	1	1	2	2	2	0	0	0	0	0	0	0	0	1	0	0	1	0	0	0	2	2	2	2	2	2	2	2	2	1	2	2	2	2	2	53	0	1	1	1	15000	1	4	1	2	1
030476137001	0304761370	0304761	0	3	2	1	2	2	0	1	0	0	0	0	0	0	1	0	0	0	0	0	0	2	2	2	2	2	2	2	2	2	2	2	2	2	2	2	50	1	3	1	1	995	0	2	2	2	1
030476138002	0304761380	0304761	0	2	2	1	2	2	0	0	0	0	0	1	0	0	0	0	0	0	0	0	0	2	2	2	2	2	2	2	2	2	2	2	2	2	2	2	51	1	3	1	1	3000	0	3	2	1	1
030476204001	0304762040	0304762	0	3	2	1	2	1	0	0	0	0	0	0	0	0	1	1	0	0	0	0	0	2	2	2	2	2	2	2	2	2		2	2	2	2	2	56	1	1	2	2	10000	0	4	2	2	1
030476206002	0304762060	0304762	0	3	2	1	2	1	0	1	0	0	0	0	0	0	0	0	0	0	0	0	0	2	2	2	2	2	2	2	2	2	2	2	2	2	2	2	60	1	1	1	1	5000	0	4	2	1	1
030476207001	0304762070	0304762	0	3	2	2	1	2	1	1	1	1	1	0	0	1	1	0	1	1	1	0	0	1	2	2	2	2	2	2	2	2	1	2	2	2	2	2	67	0	1	1	1	3000	1	3	3	5	1
030476207002	0304762070	0304762	0	3	2	2	1	1	1	0	0	1	0	0	0	0	0	0	0	1	0	0	0		2	2	2	2	2	2	2	2		2	2	2		2	66	1	1	1	1	3000	0	3	3	3	1
030476213002	0304762130	0304762	0	3	2	1	2	1	1	0	0	0	0	0	0	0	1	0	0	0	0	0	0	2	2	2	2	2	2	2	2	2	2	2	2	2	2	2	56	1	1	1	1	15000	0	4	2	2	1
030476215001	0304762150	0304762	0	3	2	1	2	2	0	0	0	0	0	0	0	0	0	0	0	0	0	0	1	2	2		2	2	2	2	2	2	2	2	2	2	2	2	52	1	1	1	1	5000	0	4	2	1	1
030476215002	0304762150	0304762	0	1	2	1	2	2	1	0	0	1	1	0	0	0	0	0	0	1	0	0	0	1	2	2	2	2	2	1	2		2	2	2	2	2	2	54	0	1	1	1	5000	1	4	2	4	2
030476216002	0304762160	0304762	0	3	2	1	2	3	1	1	0	1	1	0	0	0	1	1	0	0	1	1	0	2	2	2	1	2	2	2	2	2	2	2	2	2		2	60	1	1	1	1	5000	1	4	2	5	1
030476218002	0304762180	0304762	0	3	2	2	1	1	0	0	0	0	0	1	0	0	0	0	0	0	0	0	0	2	2	2	2	2	2	2	2	2	1	2	2	2	2	2	60	1	1	2	1	5000	1	4	3	1	1
030476219001	0304762190	0304762	0	2	2	2	1	1	0	1	1	0	0	0	0	1	0	0	0	0	0	0	0	2	2	2	2	2	2	2	2	2		2	2	2	2	2	60	1	1	1	1	20000	0	4	3	3	1
030476224001	0304762240	0304762	0	3	1	2	2	2	0	0	0	0	0	0	0	0	1	0	0	0	0	0	0	2	2	2	2	2	2	2	2	2	2	2	2	2	1	2	52	1	1	1	1	8000	1	4	1	1	1
030476225002	0304762250	0304762	0	3	2	1	2	2	0	0	0	0	0	0	0	0	1	0	0	0	0	0	1	2	2	2	2	2	2	2	2	2	1	2	2	2	1	2	48	1	1	1	1	5000	1	4	2	2	1
030476302001	0304763020	0304763	0	3	2	2	1	2	0	1	0	0	0	1	0	0	0	0	0	1	0	0	0		2	2	2		2		2	2	2	2	2	2		2	74	1	3	2	1	995	0	2	3	3	1
030476304001	0304763040	0304763	0	3	2	2	1	3	0	1	0	1	1	0	0	1	1	1	1	1	1	1	0	2	2	2	2	1	2	2	2	2	2	2	2	2		2	64	0	3	1	1	3000	1	3	3	5	1
030476304002	0304763040	0304763	0	3	2	1	2	2	0	0	0	0	0	0	1	0	1	0	1	1	1	1	0	2	2	2	2		2	2	2	2	2	2	2	2	2	2	64	1	3	1	1	3000	0	3	2	5	1
030476307001	0304763070	0304763	0	3	1	2	2	2	1	0	0	0	1	0	1	0	0	0	0	0	0	0	1	2	2	2	2	2	2	2	2	2		1	2	2		2	57	1	3	2	1	2000	1	3	1	4	1
030476309001	0304763090	0304763	0	2	1	2	2	3	1	1	1	1	1	1	1	1	1	1	1	1	1	1	1	2	2	2	2	2	2	2	2	2	2	2	2	2	1	2	50	1	3	1	1	4000	1	4	1	5	1
030476309002	0304763090	0304763	0	3	2	2	1	3	1	0	1	0	0	0	0	0	0	0	0	0	0	0	0	2	2	2	2	2	2		2	2	2	2	2	2	2	2	56	0	3	1	1	4000	0	4	3	2	2
030476310001	0304763100	0304763	0	3	1	2	2	3	1	1	1	0	0	0	1	1	0	0	0	0	0	0	1		2	2	2	2	1	2	2		2	2	2	2	2	2	59	1	3	1	1	5000	1	4	1	5	1
030476311002	0304763110	0304763	0	3	2	1	2	3	1	0	0	0	0	1	1	0	0	0	1	0	0	0	0	2	2	2	2		2	2	2			2	2	2			71	0	3	1	1	3550	0	4	2	4	2
030476314001	0304763140	0304763	0	3	2	1	2	3	1	0	0	0	0	1	0	0	1	0	0	1	0	1	0		2		2		2		2	2	2	2	2	2		2	67	1	3	1	1	800	0	1	2	5	1
030476318002	0304763180	0304763	0	3	2	2	2	2	0	0	0	0	0	0	0	0	0	0	1	1	0	0	0		2	2	2	2	2	2	2	2	2	2	2	2	2	2	77	0	3	1	1	600	0	1	4	2	2
030476319002	0304763190	0304763	0	3	1	2	2	2	1	0	1	0	0	0	1	0	1	0	0	1	1	0	1	2	2	2	2		2	2	2	2	1	2	2	1	1	1	64	1	3	1	1	1500	1	2	1	5	1
030476321001	0304763210	0304763	0	3	2	2	1	2	0	0	0	0	0	0	0	0	0	0	0	0	0	0	1	2	2	2	2	2	2	2	2	2		2	2	2		2	55	0	3	1	1	1000	0	2	3	1	2
030476322001	0304763220	0304763	0	3	1	2	2	2	0	0	0	0	1	0	0	0	0	0	0	0	0	0	0		2	2	2	2	2	2	2	2	2	2	2	2	2	2	66	1	3	1	1	1500	0	2	1	1	1
030476322002	0304763220	0304763	0	1	1	2	2	2	0	0	0	0	0	0	0	0	1	0	0	0	0	0	0		2	2	2	2	2	2	2	2		2	2	2		2	66	0	3	1	1	1500	0	2	1	1	1
030476325002	0304763250	0304763	0	3	1	2	2	1	0	0	0	0	0	0	0	0	0	0	0	1	0	0	0	2	2	2	2	2	2	2	2	2	2	2	2	2		2	62	1	3	1	1	995	0	2	1	1	1
030476326002	0304763260	0304763	0	1	2	1	2	2	0	0	0	0	0	0	1	0	1	0	0	0	0	0	0	2	2	2	2	2	2	2	2	2	2	2	2	2	2	2	72	1	3	1	1	3100	0	4	2	2	1
030476329001	0304763290	0304763	0	2	1	2	2	3	1	0	0	0	0	0	0	0	0	1	1	1	0	0	1	2		2	2	2	2	2	2	2		2	2	2		2	52	1	3	1	1	1000	0	2	1	5	1
030476329002	0304763290	0304763	0	2	1	2	2	2	0	1	0	0	0	0	0	0	0	0	0	1	0	0	0	2	2	2	2	2	2	2	2	2		2	2	2		2	50	0	3	1	1	1000	0	2	1	2	2
030476330001	0304763300	0304763	0	2	1	2	2	1	1	0	0	0	0	0	0	0	0	0	0	0	0	0	0	2	2	2	2	2	2	2	2	2	1	2	2	2	2	2	54	1	3	1	1	3000	1	3	1	1	1
030476331002	0304763310	0304763	0	2	1	2	2	2	0	0	0	0	0	0	0	0	1	0	1	1	0	0	0	2	2	2	2	2	2	2	2	2	2	2	2	2		2	51	0	3	1	1	1500	0	2	1	3	1
030476332002	0304763320	0304763	0	3	1	2	2	2	0	0	0	0	0	0	1	0	1	0	0	0	0	0	0	1	2	2	2		2		2	2		2	2	2		2	44	1	3	1	1	2000	1	3	1	2	1
030476334001	0304763340	0304763	0	3	2	1	2	2	0	0	0	0	0	1	0	0	0	0	0	0	0	0	1	2	2	2	2	2	2	1	2	2	2	2	2	2	2	2	51	1	3	1	1	200	1	1	2	2	1
030476334002	0304763340	0304763	0	2	1	2	2	1	0	0	1	0	0	0	0	0	0	0	0	0	0	0	0	2	2	2	2	2	2	2	2	2	2	2	2	2	2	2	48	0	3	1	1	200	0	1	1	1	1
030476335001	0304763350	0304763	0	2	1	2	2	2	0	0	1	1	1	0	0	0	0	0	0	1	0	0	0	2	2	1	2	2	2	2	2	2	2	2	2	2	1	2	49	1	3	2	1	3000	1	3	1	4	1
030476336001	0304763360	0304763	0	3	1	2	2	2	1	1	1	0	0	1	1	1	1	1	0	0	1	0	1	1	2	2	2	2	2	2	2	2	1	2	2	2	2	2	53	1	3	1	1	4000	1	4	1	5	1
031106101001	0311061010	0311061	0	3	2	1	2	2	0	0	0	0	0	0	0	0	1	0	0	0	0	0	0	2	2	2		2	1	1	2	2	2	2	2	2	1	2	56	1	3	1	1	3000	1	3	2	1	1
031106101002	0311061010	0311061	0	3	2	2	2	2	0	0	0	0	0	0	0	0	1	0	0	0	0	0	0	2	2	2	2	2	2	2	2	2	2	2	2	2	2	2	63	0	3	1	1	3000	0	3	4	1	1
031106103001	0311061030	0311061	0	3	1	2	2	2	0	0	0	0	0	0	0	0	0	0	1	0	1	0	0	2	2	2	2	2	2	2	2	2	2	2	2	2	2	2	61	1	3	1	1	5000	0	4	1	2	1
031106104001	0311061040	0311061	0	1	1	2	2	1	0	0	0	0	0	0	0	0	0	0	1	1	1	0	0	2	2	2	2	2	2	2	2	2	2	2	2	2	2	2	63	0	3	1	1	2500	0	3	1	3	1
031106104002	0311061040	0311061	0	3	1	2	2	2	0	0	1	0	0	0	0	0	0	0	0	0	0	0	0	2	2	2	2	2	2	2	2	2		2	2	2	2	2	55	1	3	1	1	2500	0	3	1	1	1
031106105002	0311061050	0311061	0	3	1	2	2	3	0	0	1	0	0	0	0	1	1	0	1	0	1	0	0	2	2		2	2	2	2	2	1	2	2	2	2	2	2	60	1	3	1	1	500	1	1	1	5	1
031106106001	0311061060	0311061	0	3	1	2	2	2	0	0	0	0	0	0	1	1	1	0	1	0	0	0	1	2	2	2	2	2	2	2	2	2	1	2	2	2	1	2	55	1	3	1	1	11000	1	4	1	5	1
031106108001	0311061080	0311061	0	3	2	1	2	3	1	0	0	0	0	0	0	0	1	0	0	0	0	0	0	2	2	2	2	2	2	2	2	2	2	2	2	2	2	2	67	0	3	1	1	6000	0	4	2	2	1
031106108002	0311061080	0311061	0	3	2	1	2	2	0	0	0	0	0	0	0	0	1	0	0	1	0	0	1	2	2	2	2	2	2		2	2	1	2	2	2	1	2	66	1	3	1	1	6000	1	4	2	3	1
031106109001	0311061090	0311061	0	3	1	2	2	3	0	0	0	0	0	0	0	0	1	0	1	1	1	0	0	2	2	2	2	2	2		2	2	2	2	2	2	2	2	69	1	3	1	1	515	0	1	1	4	1
031106109002	0311061090	0311061	0	3	2	2	1	3	0	0	1	1	0	0	0	0	1	0	1	1	1	0	0	2	2	2	2	2	2	2	2	2	2	2	2	2		2	74	0	3	1	1	515	0	1	3	5	1
031106110002	0311061100	0311061	0	3	1	2	2	2	0	0	0	0	0	0	0	1	0	0	0	0	0	0	0	2	2	2	2	2	2	2	2	2		2	2	2	2	2	66	1	3	1	1	700	0	1	1	1	1
031106111002	0311061110	0311061	0	3	2	2	1	1	0	0	0	0	0	0	0	0	0	0	0	1	0	0	0		2	2	2	2	2	2	1	2	2	2	2	2	2	2	77	0	3	2	1	1000	1	2	3	1	1
031106114001	0311061140	0311061	0	3	2	1	2	2	0	1	0	1	0	0	0	0	1	0	0	1	0	0	0	2	2	2	2	2	2	2	2	2		2	2	2		2	67	1	3	2	1	4000	0	4	2	4	1
031106117001	0311061170	0311061	0	3	1	2	2	3	1	1	0	0	0	0	1	0	1	1	1	1	1	0	1		2	2	2		2	1	2	2		2	2	2		2	66	1	3	2	1	800	1	1	1	5	1
031106123001	0311061230	0311061	0	3	2	1	2	2	0	0	0	0	0	0	0	0	1	0	0	1	0	0	1	2	2	2	2	2	2	2	2	2	1	2	2	2	2	2	61	1	3	1	1	3000	1	3	2	3	1
031106124001	0311061240	0311061	0	1	1	2	2	3	1	0	1	0	1	0	0	1	0	0	0	1	0	1	0	2	2		2	2	2	2	2	2	2	2	2	2	2	2	64	1	3	1	1	1000	0	2	1	5	1
031106124002	0311061240	0311061	0	1	1	2	2	2	0	0	0	0	0	0	0	0	1	0	0	0	0	0	0	2	2	2	2	2	2	2	2	2	2	2	2	2		2	62	0	3	1	1	1000	0	2	1	1	1
031106125002	0311061250	0311061	0	3	1	2	2	2	0	0	0	0	0	0	0	0	1	0	0	0	0	0	0		2	2	2	2	2	2	2	2	2	2	1	2		2	71	1	3	2	1	4000	1	4	1	1	1
031106129001	0311061290	0311061	0	2	1	2	2	1	1	1	0	0	0	0	0	0	1	0	0	0	0	0	0	2	2	2	2	2	2	2	2	2	2	2	2	2	2	2	50	1	3	1	1	4000	0	4	1	3	1
031106133001	0311061330	0311061	0	3	1	2	2	1	0	0	0	0	0	0	0	0	1	0	1	0	0	0	0	2	2	2	2	2	2	2	2	2	2	2	2	2	2	2	52	1	3	1	1	6000	0	4	1	2	1
031106201002	0311062010	0311062	0	3	1	2	2	2	0	1	1	0	0	0	0	0	0	0	0	1	0	0	0	2		2	2	2	2		2	2		2	2	2	2	2	74	1	3	1	1	300	0	1	1	3	1
031106203001	0311062030	0311062	0	3	2	1	2	2	0	0	0	0	0	0	0	0	0	0	1	1	0	0	1		2	2	2	2	2	2	2	2	2	2	2	2	2	2	57	1	3	1	1	5500	0	4	2	3	1
031106204002	0311062040	0311062	0	1	2	1	2	2	1	1	0	1	1	0	0	0	0	0	0	0	0	0	1	2	2	2	2	2	2	2	2	2	2	2	2	2	1	2	64	1	1	1	1	1000	1	2	2	5	1
031106205002	0311062050	0311062	0	3	2	1	2	2	1	0	1	0	0	0	0	0	0	0	1	0	0	0	0	1	2	2	2	2	2	2	2	2	2	2	2	2	1	2	85	1	3	2	1	300	1	1	2	3	1
031106208001	0311062080	0311062	0	3	2	1	2	2	0	1	0	0	0	0	0	0	0	0	0	0	0	0	0	2	2	2	2	2	2		2	2	2	2	2	2	2	2	57	1	1	1	1	4000	0	4	2	1	2
031106212001	0311062120	0311062	0	3	2	2	1	1	0	0	0	0	0	0	0	0	0	0	0	1	0	0	0		2	2	2	2	2	2	2	2	2	2	2	2		2	78	1	3	2	1	1000	0	2	3	1	1
031106216001	0311062160	0311062	0	3	2	1	2	3	0	0	0	0	1	1	0	0	1	0	0	0	1	0	0	2	2	2	2	2	2	2	2	2	2	2	2		1	2	60	1	3	1	1	3000	1	3	2	4	1
031106217001	0311062170	0311062	0	3	1	2	2	2	0	0	0	0	1	0	1	1	1	0	0	1	0	0	0	2	2	1	2		2	2	2			2	2	2		2	65	1	3	1	1	1000	1	2	1	5	1
031106218002	0311062180	0311062	0	3	2	1	2	3	0	0	0	0	0	0	0	0	0	0	0	1	0	0	0		2	2	2	2	2	2	2	2	2	2	2	2	2	2	63	1	3	1	1	4000	0	4	2	1	1
031106219002	0311062190	0311062	0	3	2	1	2	2	1	1	1	1	0	0	1	1	1	0	0	1	0	0	1	2	2	1	2	2	2	2	2	2		2	2	2	2	2	59	1	3	1	1	4000	1	4	2	5	1
031106220001	0311062200	0311062	0	3	2	1	2	2	0	0	0	0	0	0	0	0	1	0	0	0	0	0	0	2	2	2	2	2	2	2	2	2		2	2	2	2	2	68	0	3	1	1	350	0	1	2	1	1
031106220002	0311062200	0311062	0	3	1	2	2	2	0	0	1	1	0	0	1	1	1	0	0	0	0	0	1	2	2	2	2	2	2	2	2	1	2	2	2	2	2	2	60	1	3	1	1	350	1	1	1	5	1
031106221001	0311062210	0311062	0	3	2	1	2	2	0	0	0	0	0	0	0	0	1	0	0	0	0	0	0	2	1	2		2		2	2	2		2	2	2	2	2	60	0	3	1	1	3000	1	3	2	1	1
031106221002	0311062210	0311062	0	3	2	1	2	3	1	0	0	0	0	0	0	0	1	0	0	0	0	0	1	2	2	2	2	2	2	2	2	2	2	2	2	2	2	2	51	1	3	1	1	3000	0	3	2	3	1
031106222002	0311062220	0311062	0	3	1	2	2	2	0	1	0	0	0	0	0	0	1	0	0	0	1	0	0	2	2	2	2	2	2	2	2	2	2	2	1	2		2	60	1	3	1	1	4000	1	4	1	3	1
031106223001	0311062230	0311062	0	3	2	1	2	2	1	0	0	0	0	0	0	0	0	0	0	1	1	0	0	1	2	2	2	2	1	1	2	2	2	2	2	2	2	2	64	1	1	1	1	2600	1	3	2	3	1
031106223002	0311062230	0311062	0	3	2	2	1	2	0	1	0	0	0	1	0	0	1	0	0	0	0	0	1	1	1	1	2	2	2	1	2	1	2	2	2	2	2	1	66	0	1	1	1	2600	1	3	3	4	1
031106224001	0311062240	0311062	0	3	2	1	2	3	1	0	0	0	0	0	0	0	0	0	0	1	0	0	0	2	2	2	2	2	2	1	2	2	2	2	2	2	1	2	77	1	3	2	1	3000	1	3	2	2	1
031106225001	0311062250	0311062	0	3	1	2	2	3	1	0	0	0	0	0	0	0	1	0	0	0	0	0	0	2	2	2	2	2	2	2	2	2		2	2	2	2	2	56	0	3	1	1	3000	0	3	1	2	1
031106225002	0311062250	0311062	0	3	1	2	2	3	0	0	0	0	0	0	0	0	0	0	0	1	0	0	0	2	2	2		2	2	2	2	2	2	2	2	2	2	2	53	1	3	1	1	3000	0	3	1	1	1
031106228001	0311062280	0311062	0	3	1	2	2	1	0	1	1	1	1	0	0	1	0	0	0	0	0	0	0	2	2	2	2	2	2	2	2	2	2	2	2	2	1	2	56	1	3	1	1	3000	1	3	1	5	1
031106229001	0311062290	0311062	0	3	2	2	1	3	0	0	0	1	1	1	1	0	1	0	0	1	0	0	0	2	2	2	2		2	1	2	2		2	2	2			76	0	3	1	1	3000	1	3	3	5	2
031106229002	0311062290	0311062	0	3	2	2	1	3	1	0	0	1	1	1	1	0	1	0	0	0	0	0	0	2		2	2	1	2	2	2	2		2	1	2	2	2	74	1	3	1	1	3000	1	3	3	5	1
031106230002	0311062300	0311062	0	3	2	1	2	1	0	0	0	0	0	0	0	0	1	0	1	0	0	0	0	2	2	2	2	2	2	2	2	2	2	2	2	2	2	2	42	1	3	1	1	5000	0	4	2	2	2
031106231001	0311062310	0311062	0	3	2	1	2	2	1	0	0	0	0	0	0	0	0	0	0	0	0	0	0	1	2	2	2	2	2	2	2			2	2	2	2	2	47	1	1	1	1	4000	1	4	2	1	1
031106232002	0311062320	0311062	0	2	1	2	2	2	1	0	0	0	0	0	0	0	0	0	0	0	0	0	0	2	2	2	2	2	2	2	2	2		2	2	2	2	2	50	1	3	1	1	3000	0	3	1	1	1
031106301001	0311063010	0311063	0	3	2	1	2	3	0	1	1	1	1	0	1	0	1	0	1	1	1	1	1	2	2	2	2	2	2	2	2	2		2	2	2	2	2	51	1	3	1	1	10000	0	4	2	5	1
031106302001	0311063020	0311063	0	3	2	1	2	3	1	0	0	0	0	0	0	1	1	0	1	1	0	0	0		1			1	1	1	2	1	1	2	2	2	2	2	69	0	3	2	1	1000	1	2	2	5	1
031106303001	0311063030	0311063	0	3	2	1	2	3	0	0	0	1	1	0	0	0	0	0	0	1	1	1	0		2	2	2	2	2	2	2	2	2	2	2	2	2	2	73	0	3	1	1	350	0	1	2	5	1
031106303002	0311063030	0311063	0	3	2	1	2	3	1	0	0	0	0	0	0	0	1	0	0	0	0	0	0		2	2	2	2	2		2	2	2	2	2	2	2	2	70	1	3	1	1	350	0	1	2	2	1
031106304001	0311063040	0311063	1	3	1	2	2	3	1	1	1	1	1	0	1	1	1	0	1	1	1	1	1	2	2	2	2	2	2	2	2	2	1	2	2	2	2	2	53	1	3	2	1	1500	1	2	1	5	1
031106305002	0311063050	0311063	0	3	2	1	2	1	0	0	0	0	0	0	0	0	0	0	0	1	0	0	0	2	2	2	2	2	2	2	2	2	2	2	2	2		2	70	0	3	1	1	1000	0	2	2	1	1
031106307001	0311063070	0311063	0	3	1	2	2	3	1	0	0	1	1	0	1	1	0	1	1	1	1	1	0	2	2	2	2	2	2	1	2	2		2	2	2	2	1	66	0	3	1	1	3000	1	3	1	5	1
031106307002	0311063070	0311063	0	3	1	2	2	3	1	0	0	0	0	1	1	0	1	0	1	1	1	0	1	1	2	1	2	2	2	2	2			2	2	2	1	2	65	1	3	1	1	3000	1	3	1	5	1
031106311001	0311063110	0311063	0	3	2	1	2	1	0	0	0	0	0	0	0	0	1	0	0	0	0	0	0	2	2	2	2	2	2	2	2	2	2	2	2	2	2	2	55	1	3	1	1	1500	0	2	2	1	2
031106312002	0311063120	0311063	0	3	2	1	2	3	1	1	1	1	1	1	1	1	1	1	1	1	1	1	1	2	2	2	2		2	2	2	2	2	2	2	2	2	2	74	1	3	1	1	1000	0	2	2	5	1
031106313001	0311063130	0311063	0	3	2	2	2	3	0	0	0	0	0	0	0	0	0	0	1	0	0	0	0	2	2	2	2	2		2	2	1	2	2	2	2	2	2	71	1	3	1	1	3000	1	3	4	1	1
031106315002	0311063150	0311063	0	3	1	2	2	3	0	1	0	0	0	0	1	1	1	0	0	0	0	0	0		2		2	1	2	2	2	2			2	2	2	2	68	1	3	1	1	800	1	1	1	4	1
031106316001	0311063160	0311063	0	1	2	2	1	1	0	0	0	0	0	0	1	0	0	0	0	0	0	0	0	1	2	2	2	1	2	2	2	2	1	2	2	2	2	2	53	0	3	1	1	3000	1	3	3	1	1
031106317001	0311063170	0311063	0	3	2	1	2	1	0	0	0	1	0	0	0	0	0	0	1	1	1	0	0	2	2	2	2	2	2	2	2	2		2	2	2	1	2	64	1	3	1	1	1000	1	2	2	4	1
031106318001	0311063180	0311063	0	3	2	1	2	3	0	0	1	0	0	0	0	0	0	0	0	1	1	0	0	2	2	2	2	2	2	2	2	2	1	2	2	2		2	54	1	3	1	1	6000	1	4	2	3	1
031106319001	0311063190	0311063	0	2	1	2	2	1	0	0	0	0	0	0	0	0	0	0	0	0	1	0	0	2	2	2	2	2	2	2	2	2	2	2	2	2	1	2	64	0	3	1	1	2000	1	3	1	1	1
031106321001	0311063210	0311063	0	3	1	2	2	3	0	0	0	0	0	0	0	0	0	0	0	1	0	0	0	2	2	2	2	2	2	2	2	2	2	2	2	2	2	2	75	0	3	2	1	3000	0	3	1	1	1
031106323002	0311063230	0311063	0	3	2	1	2	2	0	0	0	0	0	0	0	1	1	0	0	0	0	0	0		2	2	2	2	2	2	2	2	2	2	2	2	1	2	62	1	3	1	1	10000	1	4	2	2	1
031106324001	0311063240	0311063	0	3	2	1	2	3	0	0	1	0	0	1	1	0	1	0	0	1	1	1	1	2	2	2	1	2	2	2	2	2	2	2	2	2	1	2	61	1	1	1	1	35000	1	4	2	5	1
031106324002	0311063240	0311063	0	1	2	2	1	3	0	0	0	0	0	0	0	0	1	1	0	0	0	0	0			2	2	2	1	2	2	2	1	2	1	2	2	2	62	0	1	1	1	35000	1	4	3	2	1
031106331001	0311063310	0311063	1	3	2	2	1	3	1	0	0	0	0	0	1	1	1	0	0	0	0	0	0	2	2	2	2	2	2	2	2	2	1	2	2	2	2	2	65	1	3	1	1	8000	1	4	3	4	1
031106331002	0311063310	0311063	0	3	1	2	2	3	0	0	0	0	0	0	0	0	1	0	0	0	0	0	0	2	2	2	2		2	2	2	2	1	2	2	2	2	1	72	0	3	1	1	8000	1	4	1	1	1
034043101002	0340431010	0340431	0	2	1	2	2	2	1	1	0	0	0	0	1	0	1	0	0	0	0	0	0	2	2	2	2	2	2	2	2	2	2	2	2	2		2	53	1	3	1	1	1000	0	2	1	4	1
034043102001	0340431020	0340431	0	1	1	2	2	3	0	0	0	0	0	0	0	0	1	0	0	0	0	0	0	2	2	2	2	2	2	2	2	2	2	2	2	2	2	2	69	1	3	2	1	1000	0	2	1	1	1
034043104001	0340431040	0340431	0	3	2	2	2	3	1	1	1	1	0	1	0	1	1	1	0	1	1	0	1	2	2	2	2	1	2	2	2	2	2	2	2	2	1	2	62	1	3	2	1	1500	1	2	4	5	1
034043106001	0340431060	0340431	0	1	1	2	2	2	0	0	0	0	0	0	0	0	1	0	0	0	0	0	0	2	2	2	2	2	2	2	2	2	2	2	2	2	2	2	66	0	3	2	1	320	0	1	1	1	1
034043109001	0340431090	0340431	0	3	1	2	2	2	0	1	0	0	0	1	0	1	0	0	0	0	0	0	0	2	2	2	2	1	2	2	2	2		1	1	2	2	2	55	0	3	1	1	700	1	1	1	3	1
034043109002	0340431090	0340431	0	3	2	1	2	3	0	0	0	0	0	0	0	1	1	0	0	0	0	0	0	2	2	2	2	2	2	2	2	2		2	2	2	2	2	52	1	3	1	1	700	0	1	2	2	1
034043110001	0340431100	0340431	0	3	2	2	2	3	0	0	0	0	0	0	0	0	1	1	0	0	0	0	0	2	2	2	2		2	2	2	2	1	2	2	2	1		64	0	1	1	1	1000	1	2	4	2	1
034043110002	0340431100	0340431	0	3	1	2	2	2	0	0	0	1	0	0	1	0	0	0	0	0	0	0	0	2	2	2	2		2	2	2			2	2	2		1	63	1	1	1	1	1000	1	2	1	2	1
034043111001	0340431110	0340431	0	3	1	2	2	2	1	0	0	0	0	0	0	0	1	0	0	0	0	0	0	2	2	2	2	2	2	2	2	2	2	2	2	2	2	2	63	0	3	1	1	1000	0	2	1	2	1
034043112001	0340431120	0340431	0	3	2	1	2	3	1	0	0	0	0	0	1	0	0	0	1	0	0	0	0		1		2	2	2	2	2	1		2	2	2		2	63	1	1	1	1	1500	1	2	2	3	1
034043112002	0340431120	0340431	0	1	2	1	2	3	0	1	0	0	0	0	0	0	0	0	0	0	0	0	1	2	2	2	2	2	2	2	2	2		2	2	2		2	69	0	1	1	1	1500	0	2	2	2	1
034043113001	0340431130	0340431	0	3	2	1	2	2	0	0	0	0	0	0	0	1	0	0	0	0	0	0	0	2	2	2	2	2	2	2	2	2	2	2	2	2		2	61	0	3	2	1	3000	0	3	2	1	1
034043114001	0340431140	0340431	0	3	1	2	2	3	1	1	1	0	0	0	0	1	1	0	1	1	1	1	1		2	2	2	2	2		2	2	2	2	2	2	2	2	77	1	3	1	1	2000	0	3	1	5	1
034043115002	0340431150	0340431	0	3	1	2	2	1	1	0	0	0	0	0	0	0	1	0	0	0	0	0	0	2	2	2	2	2	2	2	2			2	2	2		2	55	1	1	1	1	3000	0	3	1	2	1
034043116001	0340431160	0340431	0	3	2	2	1	3	1	1	1	0	1	0	0	1	1	1	1	1	0	0	0	2		1	2	2	2	2	2	2	2	2	2	2		2	55	1	3	1	1	2500	1	3	3	5	1
034043117001	0340431170	0340431	0	1	2	2	1	3	0	1	1	1	1	1	0	1	1	1	1	1	1	1	1		2	2			2		2	2	2	2	2	2		2	86	0	3	2	1	4000	0	4	3	5	1
034043118001	0340431180	0340431	0	3	1	2	2	2	1	0	0	0	0	0	0	1	0	0	1	0	0	0	0	2	1	2	2	2	2	2	2	2	2	2	2	2	2	2	58	1	3	1	1	500	1	1	1	3	1
034043118002	0340431180	0340431	0	3	2	1	2	2	0	0	0	0	0	1	0	0	1	0	1	0	0	0	0	2	1	2	2	2	2	2	2	2	2	2	2	2	2	2	66	0	3	1	1	500	1	1	2	3	1
034043120001	0340431200	0340431	0	3	1	2	2	1	0	1	0	0	0	0	0	1	0	0	0	0	0	0	0		2	2	2	2	2	2	2	2	2	2	2	2	2	2	67	1	3	1	1	200	0	1	1	2	1
034043120002	0340431200	0340431	0	3	2	2	2	2	0	0	0	0	0	0	1	0	1	0	0	0	0	0	0	2	2	2	2	2	2	2	2	2	2	2	2	2		2	73	0	3	1	1	200	0	1	4	2	1
034043121002	0340431210	0340431	0	2	2	1	2	2	0	0	0	0	0	0	0	0	1	0	0	0	0	0	0	2	2	2	2	2	2	2	2	2	2	2	2		1	2	58	1	1	1	1	1	1	1	2	1	1
034043122001	0340431220	0340431	0	1	2	1	2	2	0	0	0	0	0	0	1	0	0	0	0	0	0	0	0	2	2	2	2	2	2	2	2	2		2	2	2	2	2	49	0	1	2	1	3000	0	3	2	1	1
034043123001	0340431230	0340431	0	3	1	2	2	3	1	0	0	0	0	0	0	0	0	0	0	0	0	0	0	2	2	2	2	2	2		2	2		2	2	2	2	2	54	1	3	1	1	2000	0	3	1	1	1
034043124001	0340431240	0340431	0	3	2	1	2	3	1	0	0	0	0	0	0	0	0	0	0	0	0	0	0			2	2	2	2			2		2	2	2	2	2	53	1	1	1	1	1200	0	2	2	1	1
034043124002	0340431240	0340431	0	3	2	2	1	3	0	0	0	0	0	0	0	0	0	0	0	0	1	1	0		2	2	2	2	2	1	2		2	2	2	2		2	58	0	1	1	1	1200	1	2	3	2	1
034043126001	0340431260	0340431	0	3	2	2	1	3	0	1	1	0	0	0	0	0	0	0	0	0	0	0	0	2	2	2	2	2	2	2	2	2	2	2	2	2	2	2	46	1	1	1	1	2500	0	3	3	2	1
034043127001	0340431270	0340431	0	3	1	2	2	2	0	0	0	0	0	0	0	0	1	0	0	0	0	0	0	2	2	2	2	2	2	2	2	2		2	2	2	1	2	59	0	1	1	1	2000	1	3	1	1	1
034043201001	0340432010	0340432	1	3	1	2	2	1	0	0	0	0	0	0	0	0	1	0	0	1	0	0	0		2	2	2	1	2		2	2	2	2	2	2	2	2	70	0	3	1	1	300	1	1	1	2	1
034043201002	0340432010	0340432	0	3	2	1	2	2	0	0	0	0	0	0	0	0	0	0	0	0	0	0	1		1	2		2	2	2	2	2	2	2	2	2		2	63	1	1	1	1	300	1	1	2	1	1
034043202002	0340432020	0340432	0	1	2	1	2	1	0	0	0	0	0	0	1	0	0	0	0	0	0	0	0	2	2	2	2	2	2	2	2	2		2	2	2	2	2	53	0	1	1	1	3000	0	3	2	1	1
034043203001	0340432030	0340432	0	3	2	2	1	3	1	0	0	0	0	0	0	0	0	0	0	0	1	0	0		2	1	2	2	2	1	2	2	2	2	2	2	2	2	86	1	3	2	2	800	1	1	3	2	1
034043204001	0340432040	0340432	0	3	1	2	2	3	0	0	0	0	0	0	0	0	0	0	0	0	1	0	0	2	2	2	2	2	2	2	2	2	2	2	2	2	2	2	63	0	3	1	1	2000	0	3	1	1	2
034043204002	0340432040	0340432	0	3	2	1	2	3	1	0	0	0	0	0	0	0	0	0	0	0	0	0	0		2		2	2	2	2	2	2	2	2	2	2	2	2	61	1	3	1	1	2000	0	3	2	1	1
034043205001	0340432050	0340432	0	2	2	1	2	2	1	0	0	0	0	0	0	0	0	0	0	0	0	0	0			1	2	2	2	2	2	2	2	2	2	2		2	63	1	3	1	2	3000	1	3	2	1	1
034043205002	0340432050	0340432	0	3	2	1	2	2	1	0	0	0	0	0	0	0	0	0	0	0	0	0	0	2	2	2		2	2	2	2	2	2	2	2	2	2	2	68	0	3	1	1	3000	0	3	2	1	1
034043208001	0340432080	0340432	0	2	2	1	2	1	1	0	0	0	0	0	0	0	0	0	0	0	0	0	0		2	2	2	2	2	2	2	2	2	2	2	2	2	2	55	1	1	1	1	2000	0	3	2	1	1
034043209001	0340432090	0340432	0	3	1	2	2	2	0	0	0	0	0	0	0	0	1	0	0	0	0	0	0		2	2	2	2	2	2	2	2	2	2	2	2	1	2	55	1	3	2	1	1000	1	2	1	1	1
034043211002	0340432110	0340432	0	3	2	1	2	2	0	0	0	1	0	0	0	0	0	0	0	0	0	0	0	2	2	2	2	2	2	2	2		2	2	2	2	2	2	57	1	1	1	1	3000	0	3	2	1	2
034043213001	0340432130	0340432	0	3	2	1	2	3	1	0	0	0	0	0	1	0	1	0	0	1	0	0	1	2	2	2	2	1			2	2		2	2	2	2	2	60	0	1	1	1	3000	1	3	2	5	2
034043215001	0340432150	0340432	0	3	1	2	2	2	0	1	0	0	0	0	0	0	1	0	0	0	0	0	0	2	2	2	2	2	2		2	2	2	2	2	2	2	2	68	1	3	2	2	3000	0	3	1	2	1
034043217002	0340432170	0340432	0	1	1	2	2	2	1	0	0	0	0	0	0	0	1	0	0	0	0	0	0	2	2	2	2	2	2	2	2	2	2	2	2	2	2	2	57	1	3	1	1	3000	0	3	1	2	1
034043218002	0340432180	0340432	0	3	2	2	1	3	1	0	0	0	0	0	1	0	1	0	0	1	1	0	0			2	2	2		2		2		2	2	2		2	66	1	3	1	1	1500	0	2	3	5	1
034043219001	0340432190	0340432	0	3	2	1	2	3	0	0	0	0	0	0	0	0	1	0	0	0	0	1	0	2	2	2	2	1	2	2	2	2	2	2	2	2	2	2	83	1	3	2	1	2000	1	3	2	2	1
034043221001	0340432210	0340432	0	3	1	2	2	3	1	0	0	0	0	0	0	0	0	0	0	0	0	0	0	2	1	2	2	2	2	2	2	2		2	2	2	2	2	64	1	3	2	1	1500	1	2	1	1	1
034043222002	0340432220	0340432	0	3	1	2	2	1	1	0	0	0	0	0	0	0	0	0	0	1	0	0	0		2	2	2	2	2	2	2	2	2	2	2	2	2	2	62	1	3	1	1	500	0	1	1	2	1
034043301002	0340433010	0340433	0	3	2	2	1	3	1	0	0	0	0	0	0	0	0	0	0	0	0	0	0		2	2	2	1	2			2		2	2	2	2		65	1	3	2	1	1000	1	2	3	1	1
034043302001	0340433020	0340433	0	3	1	2	2	2	0	1	1	1	0	0	0	1	1	1	1	1	1	0	0		2	2	2		2	2	2	2	2	2	2	2		1	59	1	3	1	1	2000	1	3	1	5	1
034043302002	0340433020	0340433	0	1	2	2	1	2	1	0	0	1	1	0	0	1	1	0	0	1	0	0	0	2	2	2	2	2	2	2	2	2	2	2	2	2	1	2	62	0	3	1	1	2000	1	3	3	5	1
034043303002	0340433030	0340433	0	2	2	2	1	3	0	0	0	0	0	0	0	0	0	0	0	0	0	0	0	2		2	2	2		2	2	1	2	2	2	2	2	2	58	0	3	1	1	500	1	1	3	0	2
034043304001	0340433040	0340433	0	3	1	2	2	3	1	0	0	0	0	0	0	0	0	0	0	1	0	0	0	2	2	2	2	2	2	2	2	2		2	2	2		2	52	1	3	1	1	500	0	1	1	2	1
034043305002	0340433050	0340433	0	3	1	2	2	2	0	0	0	0	0	0	0	0	1	0	0	0	0	0	0	2	1	2	2	2	2	2	2	2		2	2	2	1	2	64	1	3	1	1	2000	1	3	1	1	1
034043306001	0340433060	0340433	0	2	1	2	2	3	0	0	1	0	0	0	0	0	0	0	1	0	0	0	0	2		1	2	2		2	2	2	2	2	2	2		2	68	0	3	1	1	1000	1	2	1	2	1
034043306002	0340433060	0340433	0	3	2	1	2	3	0	0	0	0	0	0	0	1	0	0	1	0	0	0	0	2	2	1	2	2	2	2	2	2		2	2	1		2	62	1	3	1	1	1000	1	2	2	2	1
034043307001	0340433070	0340433	0	2	1	2	2	3	0	0	0	0	0	0	0	0	1	0	0	0	0	0	0	2	2	2	2		2	1	2	2		2	2	2		2	67	0	3	2	1	10000	1	4	1	1	1
034043309001	0340433090	0340433	0	3	2	1	2	2	0	0	0	0	0	0	1	0	1	0	0	1	0	0	0	2	2	2	2	2	2	2	2	2		2	2	2		2	67	1	3	1	1	1000	0	2	2	3	1
034043312001	0340433120	0340433	0	1	1	2	2	2	0	1	1	1	1	0	0	0	1	0	0	1	1	0	0		2	2	2	2	2	2	2	2	2	2	2	2	1	2	55	0	3	1	1	1000	1	2	1	5	1
034043313001	0340433130	0340433	0	3	1	2	2	3	1	0	0	0	0	0	0	0	1	0	0	0	0	0	0	2	2	2	2	2	2	2	2	2		2	2	2	1	2	56	1	3	2	1	3000	1	3	1	2	1
034043314001	0340433140	0340433	0	3	2	1	2	2	0	1	1	0	0	0	0	0	0	0	0	0	0	0	0	2	2	2	2	2	2	2	2	2	2	2	2	2	2	2	67	1	1	2	1	1	0	1	2	2	1
034043315001	0340433150	0340433	0	1	1	2	2	2	0	0	0	0	0	0	1	0	1	0	1	0	1	0	1		2	2	2	2	2	2	2	2	1	2	2	2		2	70	0	3	1	1	500	1	1	1	5	1
034043315002	0340433150	0340433	0	3	1	2	2	3	0	1	1	0	1	0	0	1	1	0	1	1	0	0	1	2	2	2	2	2	2	2	2	2	2	2	2	2		2	64	1	3	1	1	500	0	1	1	5	1
034043316001	0340433160	0340433	0	3	2	1	2	2	1	0	0	0	0	0	0	0	0	0	0	1	0	0	1		2	2	2	2	2	2	2	2	2	2	2	2		2	55	1	3	2	1	2000	0	3	2	3	1
034043318002	0340433180	0340433	0	3	2	2	1	3	1	0	0	0	0	0	0	0	1	0	0	0	0	0	0		2	2	2	2	2		1	2	2	2	2	2	2	2	80	1	3	1	1	350	1	1	3	2	1
034043323002	0340433230	0340433	0	3	1	2	2	2	1	1	0	1	1	0	0	1	1	0	0	0	1	1	0	2	2	2	2	2	2	2	2	2	2	2	2	2		2	65	1	3	2	2	700	0	1	1	5	1
034043324001	0340433240	0340433	0	2	1	2	2	2	1	0	0	0	0	0	0	0	1	0	0	0	0	0	0	2		2	2		2	2	2	2		2	2	2		2	55	1	1	1	1	3000	0	3	1	2	1
034043329001	0340433290	0340433	0	3	2	1	2	2	0	1	1	0	1	1	1	1	1	1	0	1	0	0	1	2	2	2	2	2	2	2	2	2		2	2	2	2	2	51	1	3	1	1	3000	0	3	2	5	2
034043331001	0340433310	0340433	0	2	2	1	2	1	1	0	0	0	0	0	0	0	0	0	0	0	0	0	1	1	2	2	2	2	2	2	2	2	2	2	2	2	2	2	48	1	1	1	1	5000	1	4	2	2	1
034043331002	0340433310	0340433	0	2	2	1	2	2	1	0	0	0	0	0	0	0	0	0	0	0	0	0	1	2	2	1	2	2	2	2	2	2	2	2	2	2		2	53	0	3	1	1	5000	1	4	2	2	1
034043332002	0340433320	0340433	0	3	1	2	2	2	1	0	0	0	0	0	0	0	1	0	0	0	0	0	0		1		2	2	2	2	2	1	2	2	2	2	2	2	49	1	3	1	1	6000	1	4	1	2	1
034043333001	0340433330	0340433	0	3	1	2	2	2	0	0	0	0	0	0	0	1	1	0	1	0	0	0	0	1	2	2	2	2	2	2	2	2	2	2	2	2	2	2	61	1	3	1	1	1000	1	2	1	3	1
034043333002	0340433330	0340433	0	1	1	2	2	3	0	0	0	0	0	0	0	0	1	0	1	0	0	0	0	1	2	2	1	2	2	2	2	2	2	2	2	2	2	2	68	0	3	1	1	1000	1	2	1	2	1
034676101001	0346761010	0346761	1	3	2	2	2	3	1	1	1	1	0	0	0	1	1	0	0	0	0	0	0			2	2	2	1	2	2	2	2	2	2	2	2	2	71	0	3	3	1	800	1	1	4	5	1
034676102001	0346761020	0346761	0	3	1	2	2	3	0	0	0	0	0	0	1	0	0	0	1	0	0	0	0	2	2	2	2	2	2	2	2	2		2	2	2	2	2	59	0	3	1	1	100	0	1	1	2	1
034676102002	0346761020	0346761	0	3	1	2	2	2	0	0	0	0	0	0	0	0	1	0	0	0	0	0	0	2	2	2	2	2	2	2	2	2		2	2	2	2	2	55	1	3	1	1	100	0	1	1	1	1
034676104002	0346761040	0346761	0	3	2	1	2	3	1	1	1	1	1	1	1	1	1	1	1	1	1	1	1	2	2	2	2	2	2	2	2	2		2	2	2		2	59	1	3	1	1	2000	0	3	2	5	1
034676106001	0346761060	0346761	0	3	2	1	2	2	1	0	0	0	0	0	0	0	0	0	0	0	0	0	0	2	2		2	2		2	2	2		2	2		2	2	71	0	3	1	1	250	0	1	2	1	1
034676107001	0346761070	0346761	0	3	2	1	2	3	1	0	0	0	0	0	0	0	0	0	0	0	0	0	0	2	2	2	2	2	2	2	2	2	2	2	2	2		2	67	1	3	1	1	3000	0	3	2	1	1
034676109002	0346761090	0346761	0	3	2	2	1	3	1	0	0	0	0	0	1	0	1	0	1	0	0	0	0	2	2	2	2	2	2	2	2	2		2	2	2		2	58	1	1	1	2	6500	0	4	3	4	1
034676111001	0346761110	0346761	0	1	1	2	2	2	1	0	0	0	0	0	1	0	0	0	0	0	0	0	0	2	2	2	2	2	2	2	2	2		2	2	2	2	2	62	0	3	1	1	2000	0	3	1	2	1
034676111002	0346761110	0346761	0	3	2	1	2	1	0	1	0	0	0	0	0	0	1	0	1	0	0	0	0	2	1	2	2	2	2	2	2	2	2	2	2	2	2	2	59	1	3	1	1	2000	1	3	2	3	1
034676118001	0346761180	0346761	0	3	1	2	2	2	0	0	0	0	0	0	0	0	0	0	1	1	1	0	0		1	2	2	2	2	1	2		1	2	2	2		2	72	1	3	1	1	3000	1	3	1	3	1
034676119001	0346761190	0346761	0	3	2	2	1	2	0	0	0	0	0	0	0	0	0	0	1	0	0	0	0	1		2	2	2	2	2	2	1		1	2	2	2	2	59	1	3	1	1	1000	1	2	3	1	1
034676119002	0346761190	0346761	0	1	1	2	2	3	0	0	0	0	0	0	0	0	1	0	1	1	0	0	0		2	2	2		2	2	2	2	2	2	2	2			69	0	3	1	1	1000	0	2	1	3	1
034676120001	0346761200	0346761	0	3	2	2	1	3	1	1	1	1	1	0	1	1	1	0	1	1	1	1	1	2	2		2	2	2	2	2		2	2	1	2	2	2	63	1	3	1	1	150	1	1	3	5	1
034676122001	0346761220	0346761	0	3	1	2	2	3	0	1	1	0	0	0	1	0	1	0	1	0	0	0	0		2	2	2	2	2	2	2	2	2	2	2	2		2	53	1	3	1	1	1500	0	2	1	5	1
034676122002	0346761220	0346761	0	1	1	2	2	2	0	0	0	0	0	0	0	0	0	0	1	0	0	0	0		2	2	2	2	2	2	2	2	2	2	2	2	2	2	56	0	3	1	1	1500	0	2	1	1	1
034676123001	0346761230	0346761	0	2	1	2	2	3	0	0	1	1	1	0	0	0	1	0	1	1	0	1	0		2	2	2	2	2	2	2	2	2	2	2	2		2	68	1	3	1	1	16000	0	4	1	5	1
034676126001	0346761260	0346761	0	2	1	2	2	3	0	0	0	0	0	0	0	0	1	0	0	0	0	0	0	2	1	2	2	2	2	2	2	2		2	2	2	1	2	52	0	3	1	1	1000	1	2	1	1	1
034676126002	0346761260	0346761	0	3	1	2	2	2	1	1	1	1	1	0	0	0	1	1	1	1	0	0	1	2	2	2	2	2	2	2	2	2	2	2	2	2	2	2	48	1	3	1	1	1000	0	2	1	5	1
034676201002	0346762010	0346762	0	2	1	2	2	3	0	1	1	1	0	0	1	0	1	0	0	0	0	0	0		1	1	2	1	2		2	2		2	2	2		2	62	0	3	1	1	1000	1	2	1	5	1
034676202001	0346762020	0346762	0	3	2	1	2	3	1	1	0	0	0	1	0	1	0	0	0	0	0	0	0		2	2	2	2			2	2	2	2	2	2	1	2	56	1	3	2	1	5000	1	4	2	4	1
034676203002	0346762030	0346762	0	3	2	1	2	3	1	1	1	1	1	1	0	1	1	1	1	1	1	1	1		2	1	2	2	2		2	2		2	2	2		2	80	1	3	2	1	300	1	1	2	5	1
034676206001	0346762060	0346762	0	3	2	1	2	3	1	0	0	0	0	0	0	0	1	0	0	0	0	0	0	2	2	2	2	2	2	2	2	2		2	2	2		2	54	1	3	1	1	3000	0	3	2	2	2
034676206002	0346762060	0346762	0	3	2	2	1	3	0	0	0	0	0	0	0	0	0	0	1	0	0	0	0	2	2	2	2	2	2	2	2	2	2	2	2	2		2	55	0	3	1	1	3000	0	3	3	1	2
034676207001	0346762070	0346762	0	3	2	1	2	2	1	0	0	0	0	0	0	0	0	0	0	0	0	0	1		2	2	2	2	2	2	2		2	2	2	2	2	2	66	1	1	1	1	1500	0	2	2	2	1
034676207002	0346762070	0346762	0	3	1	2	2	2	0	0	0	0	0	0	0	0	0	0	0	1	0	0	0	2	2		2	2	2	2	2	2	2	2	2	2	2	2	77	0	1	1	1	1500	0	2	1	1	2
034676208001	0346762080	0346762	0	3	2	2	1	3	0	0	0	0	1	0	0	0	0	0	0	0	0	0	0	2	2	2	2	2	2	2	2	2		2	2	2	2		69	0	3	1	1	2000	0	3	3	1	2
034676208002	0346762080	0346762	0	3	1	2	2	3	0	0	0	0	0	0	1	0	0	0	0	0	0	0	0	2	2	2	2		1	1	2	1	1	2	2	2	1		69	1	3	1	1	2000	1	3	1	1	1
034676209002	0346762090	0346762	0	1	2	1	2	3	1	0	0	0	0	0	0	0	0	0	1	1	1	1	0	2	2	2	2	2	2	2	2	2	2	2	1	2		2	72	0	3	1	1	800	1	1	2	5	1
034676209004	0346762090	0346762	0	1	2	1	2	3	1	1	0	0	0	0	0	1	0	0	0	1	0	0	1	2	1	2	1	2	1	2		2	1	2	2	2		2	64	1	1	1	1	800	1	1	2	5	1
034676211002	0346762110	0346762	0	1	1	2	2	3	1	0	0	0	0	0	1	0	1	0	0	0	0	0	0	2	2	2	2	2	2	2	2	2		2	2	2	2	2	74	0	3	2	2	500	0	1	1	3	1
034676212001	0346762120	0346762	0	3	1	2	2	3	0	0	0	0	0	0	1	0	0	0	0	0	0	0	0		2		2		2	1	2	2		2	2	2		2	60	0	1	1	1	3000	1	3	1	1	2
034676212002	0346762120	0346762	0	3	2	1	2	2	1	0	0	0	0	0	0	0	0	0	0	1	0	0	0	2	2	2	1	1	2	2	2	2	2	2	2	2		2	53	1	1	1	1	3000	1	3	2	2	1
034676214001	0346762140	0346762	0	2	2	2	1	2	0	0	0	0	0	0	0	0	0	0	0	0	0	0	0	2	2	2	2	2	2	2	2	2		2	2	2		2	62	0	3	1	1	500	0	1	3	0	1
034676216001	0346762160	0346762	0	3	2	2	2	3	0	0	0	0	0	0	0	0	0	0	0	0	1	0	0		2		2	2	2	1	2	1	1	2	2	2	2	2	69	1	1	1	1	500	1	1	4	1	1
034676216002	0346762160	0346762	0	3	1	2	2	3	1	0	0	0	0	0	0	0	1	0	0	0	0	0	0	1	2	2	2	2	2	2	2	1	2	2	2	2	2	2	66	0	3	1	2	500	1	1	1	2	1
034676217002	0346762170	0346762	0	3	2	1	2	3	0	1	1	1	0	0	1	1	1	0	0	1	0	0	1	2	2	2	2	2	2	2	2			2	2	2		2	64	1	3	1	1	2000	0	3	2	5	1
034676220001	0346762200	0346762	0	3	1	2	2	3	0	0	0	0	0	0	0	0	1	0	1	1	0	0	0		2	2	2	2	2	2	2	2		2	2	2		2	70	0	3	1	1	800	0	1	1	3	1
034676220002	0346762200	0346762	0	3	2	1	2	3	0	0	0	0	0	0	0	0	0	0	1	0	0	0	0	2	2	2	2	2	2	2	2	2	2	2	2	2	2	2	65	1	3	1	1	800	0	1	2	1	1
034676222002	0346762220	0346762	0	3	1	2	2	3	0	0	0	0	0	0	0	0	0	0	1	0	0	0	1		2		2	2	2		2	2	2	2	2	2	2	2	63	1	3	1	1	1500	0	2	1	2	1
034676223001	0346762230	0346762	0	3	1	2	2	2	1	1	1	0	0	0	0	0	1	0	0	1	0	0	0		2	2	2	2	2	2	2	2	2	2	2	2		2	63	1	3	1	1	500	0	1	1	5	1
034676223002	0346762230	0346762	0	3	2	2	1	3	0	0	1	1	1	0	0	0	1	0	0	0	0	0	0	2	2	2	2	2	2	2		2		2	2	2	2		70	0	3	1	2	500	0	1	3	4	1
034676224002	0346762240	0346762	0	3	1	2	2	2	1	0	0	0	0	0	0	0	1	0	0	0	0	0	0		2	2	2	2	2	2	2		2	2	2	2		2	56	1	3	1	1	1500	0	2	1	2	1
034676225002	0346762250	0346762	0	3	2	1	2	3	0	1	0	0	0	0	0	1	0	0	0	0	0	0	1		2	2	2		2	2	2	2	2	2	2	2			67	1	1	2	1	400	0	1	2	3	1
034676227002	0346762270	0346762	0	1	1	2	2	2	0	0	0	0	0	0	0	0	1	0	0	0	0	0	0	2	2	2	2	2	2	2	2	2	2	2	2	2		2	52	0	1	1	1	5000	0	4	1	1	2
034676229002	0346762290	0346762	0	3	2	1	2	1	0	0	0	0	0	0	0	0	1	0	0	1	0	0	1	2		2	2	2	2	2	2	2	2	2	2	2	2	2	56	1	3	1	1	2000	0	3	2	3	1
034676230001	0346762300	0346762	0	3	2	1	2	3	1	0	0	0	0	0	0	0	0	0	0	0	0	0	0				2	2	2	2	2	2	2	2	2	2		2	60	1	1	1	1	2500	0	3	2	1	1
034676230002	0346762300	0346762	0	3	1	2	2	2	0	0	0	0	0	0	0	0	0	0	0	1	0	0	0	2	2	2	2	2	2	2	2	2	2	2	2	2	2	2	65	0	1	1	1	2500	0	3	1	1	1
034676232002	0346762320	0346762	0	3	1	2	2	2	1	0	1	0	0	0	1	1	1	0	0	0	0	0	0	2	2	2	2	2		2	2	2		2	2	2		2	49	0	3	1	1	4000	0	4	1	5	2
034676233001	0346762330	0346762	0	3	1	2	2	3	0	0	0	0	0	0	0	1	0	0	0	0	0	0	0	2	2	2	2	2	2	2	2	2	2	2	2		2	2	54	0	3	1	1	5000	0	4	1	1	1
034676301001	0346763010	0346763	0	1	2	1	2	3	1	1	1	1	1	0	0	1	1	1	1	1	1	1	1	1		1	2	2	2		1	2	1	2	1	1		2	69	1	3	1	1	2000	1	3	2	5	2
034676301002	0346763010	0346763	0	1	1	2	2	3	0	1	0	0	0	0	0	0	1	1	0	0	0	0	1		2	2	2		2		2			2	1	2		2	70	0	3	1	1	2000	1	3	1	4	2
034676302002	0346763020	0346763	0	3	1	2	2	3	0	0	0	0	0	0	1	0	0	0	0	0	0	0	0			2	2	2	2		2			2	2	2	2	2	59	0	3	1	1	3500	0	4	1	1	2
034676303001	0346763030	0346763	0	3	2	2	2	3	0	1	1	1	0	0	0	1	0	0	0	0	0	0	0	2	2	2	2	2	2	2	2	2	2	2	2	2		2	70	0	3	1	1	300	0	1	4	4	1
034676303002	0346763030	0346763	0	3	1	2	2	3	0	1	1	1	0	0	1	0	0	0	0	1	1	0	0	2	2	2	2	2		2	2	2	2	2	2	2		2	60	1	3	1	1	300	0	1	1	5	1
034676304002	0346763040	0346763	0	3	2	2	1	3	1	0	0	0	0	0	0	0	0	0	0	1	0	0	0		2	2	2		2		2	2		2	2	2		2	76	0	3	2	1	3000	0	3	3	2	1
034676305001	0346763050	0346763	0	2	1	2	2	2	1	0	0	0	0	0	0	0	0	0	0	0	0	0	0	1	2	2	2	2	2	2	2	2	2	2	2	2	2	2	60	1	3	1	1	800	1	1	1	1	1
034676305002	0346763050	0346763	0	2	1	2	2	2	0	0	0	0	0	0	0	0	1	0	0	0	0	0	0		2	2	2			2	2	2	2	2	2	2	2	2	61	0	3	1	1	800	0	1	1	1	2
034676307002	0346763070	0346763	0	3	1	2	2	3	1	1	0	0	0	0	0	0	1	0	0	1	0	0	0	2	2	2	2	2	2	2	2	2		2	2	2		2	61	1	3	2	1	800	0	1	1	4	1
034676308002	0346763080	0346763	0	3	2	1	2	2	0	0	0	0	0	0	0	0	0	0	1	0	0	0	0	2	2		2	2		2	2		2	2	2	2	2		45	1	3	1	1	2000	0	3	2	1	1
034676309001	0346763090	0346763	0	3	1	2	2	2	1	1	1	1	1	1	1	1	1	0	1	1	0	1	0		2	2	2	2	2	2	2	2		2	2	2	2	1	53	1	3	1	1	1000	1	2	1	5	1
034676309002	0346763090	0346763	0	3	1	2	2	2	0	0	0	0	0	0	0	1	1	0	0	1	1	0	0		2	2	2	2	2	2	2		2	2	2	2		2	63	0	3	1	1	1000	0	2	1	4	1
034676313001	0346763130	0346763	0	3	2	2	2	1	0	0	0	0	0	0	0	0	1	0	0	0	0	0	0	2	1	2	2	2	2	2	2	2	2	2	2	2	2	2	56	0	3	1	1	500	1	1	4	1	1
034676315001	0346763150	0346763	0	3	1	2	2	3	0	0	0	0	0	0	0	0	0	0	0	1	0	0	0	2	1	2	2	1	2		2		2	2	2	2		2	64	1	3	1	1	2000	1	3	1	1	1
034676315002	0346763150	0346763	0	3	1	2	2	3	0	0	0	0	0	0	0	0	1	0	0	1	0	0	0		2	2	2	2	2		2	2	1	2	2	2			70	0	3	1	1	2000	1	3	1	2	1
034676316001	0346763160	0346763	0	3	1	2	2	3	1	1	1	1	0	1	0	1	1	0	0	0	0	0	1	2	2	2	2		1	2	2	2	2	2	2	2		2	70	0	3	1	1	3000	1	3	1	5	1
034676316002	0346763160	0346763	0	3	2	1	2	2	0	1	0	0	0	0	1	1	1	0	1	1	1	0	0	1	2	2	2	2	2	2	2	2	2	2	2	2	2	2	60	1	3	1	1	3000	1	3	2	5	1
034676319001	0346763190	0346763	0	1	2	1	2	3	1	1	1	1	1	0	1	1	1	1	1	1	1	1	1				2	2	2	2	2	2	1	2	2	2		2	60	1	1	1	1	1000	1	2	2	5	1
034676322001	0346763220	0346763	0	1	1	2	2	2	0	0	0	0	0	0	0	0	1	0	0	0	0	0	0	2	2	2	2	2	2	2	2	2	2	2	2	2	2	2	60	0	3	1	1	2000	0	3	1	1	2
034676327001	0346763270	0346763	0	1	1	2	2	2	0	0	0	0	0	0	0	0	1	0	0	0	0	0	0	2	2	2	2		2	2	2	2	2	2	2	2	2		59	1	3	1	1	2000	0	3	1	1	1
034676327002	0346763270	0346763	0	1	1	2	2	2	0	0	0	0	0	0	0	0	1	0	0	0	0	0	0	2	2	2	2		2	2	2	2	2	2	2	2	2	2	69	0	3	1	1	2000	0	3	1	1	2
034676331002	0346763310	0346763	0	3	2	1	2	3	0	1	0	0	0	0	0	0	0	0	0	0	0	1	1		2		2	2	2	1	2	1	2	2	2	2	2	2	68	1	3	2	1	1500	1	2	2	3	1
034676332001	0346763320	0346763	0	3	1	2	2	3	1	0	1	1	1	0	1	0	0	0	1	1	1	1	0		2	2	2	2	2		2	2		2	2	2		2	48	1	3	1	1	3000	0	3	1	5	1
034676332002	0346763320	0346763	0	3	1	2	2	2	0	0	0	0	0	0	0	0	1	0	0	0	0	0	0	2	2	2	2	2	2	2	2	1		2	2	2		2	55	0	3	1	1	3000	1	3	1	1	1
034676333002	0346763330	0346763	0	2	1	2	2	2	1	0	0	0	0	0	0	0	1	0	0	0	0	0	1		1	2	2	2	2	1	2	2	2	2	2	2	2	2	50	1	3	1	1	6000	1	4	1	3	1
046746102001	0467461020	0467461	0	2	1	2	2	2	0	0	0	0	0	1	0	0	1	0	0	0	0	0	0		2	2	2	2	2	2	2	2	2	2	2	2	2	2	60	0	3	2	1	350	0	1	1	2	1
046746103001	0467461030	0467461	0	3	1	2	2	3	1	0	1	0	1	0	1	0	0	0	0	1	1	0	1	2		2	2	2	2		2	2		2	2	2		2	58	1	3	2	1	1000	0	2	1	5	1
046746104001	0467461040	0467461	0	3	1	2	2	3	0	0	0	0	0	0	0	0	1	0	0	0	0	0	0	2	2	2	2	2	2	2	2	2		2	2	2		2	63	0	3	2	1	500	0	1	1	1	1
046746106001	0467461060	0467461	0	3	1	2	2	3	0	1	1	0	0	0	0	0	1	0	0	1	1	1	1	2	2	2	2	2	2	2	2	2	2		2	2	2	2	60	0	3	1	1	1700	0	2	1	5	1
046746106002	0467461060	0467461	0	3	1	2	2	3	1	1	0	1	1	0	1	1	0	1	1	1	1	1	1		2	2	2	2	2	1	2	2	2	1	2	2		2	55	1	3	1	1	1700	1	2	1	5	1
046746107001	0467461070	0467461	0	1	1	2	2	2	0	0	0	0	0	0	0	0	1	0	0	0	0	0	0	2	2	2	2	2	2	2	2	2	2	2	2	2	2	2	51	0	3	1	1	500	0	1	1	1	2
046746107002	0467461070	0467461	0	3	2	1	2	3	0	1	0	0	0	0	0	0	0	0	0	1	0	0	0	2		2	2		2		2	2		2	2	2		2	44	1	3	1	1	500	0	1	2	2	1
046746108002	0467461080	0467461	0	2	2	1	2	3	1	1	1	0	1	0	1	1	1	1	1	1	1	1	1		2	2	2	2	2	2	1	2	2	2	2	2		2	64	1	3	2	1	1600	1	2	2	5	1
046746109002	0467461090	0467461	0	2	2	2	1	3	0	0	1	0	0	0	0	0	0	0	1	0	0	0	0		2	2	2	2	2	2		2	2	2	2	2	2	2	54	0	3	2	1	300	0	1	3	2	1
046746111001	0467461110	0467461	0	3	2	2	1	2	1	0	1	0	0	0	0	0	0	0	1	0	1	0	0	2	2	2	2	2	2	2	2	2		2	2	2		2	68	1	3	1	1	600	0	1	3	4	1
046746111002	0467461110	0467461	0	3	1	2	2	2	0	0	0	0	0	1	0	0	1	0	0	0	0	0	0		2		2	2	2	2	2		2	2	2	2		2	71	0	3	1	1	600	0	1	1	2	1
046746112001	0467461120	0467461	0	3	2	1	2	2	1	1	0	0	0	1	0	1	0	0	0	1	0	0	0	2	2	2	2	2	2	2	2	2		2	2	2		2	68	1	3	1	1	300	0	1	2	5	1
046746113001	0467461130	0467461	0	3	2	1	2	3	0	0	0	0	0	1	1	0	0	0	1	0	0	0	0		1	2	2				2			2	2	2	2	1	62	1	3	1	1	600	1	1	2	3	1
046746114002	0467461140	0467461	0	3	2	2	2	2	1	0	1	0	0	0	0	0	0	0	0	1	0	0	0		1		2		2		2	2		2	2	2		2	69	1	3	2	1	200	1	1	4	3	1
046746117001	0467461170	0467461	0	3	1	2	2	3	1	0	0	0	0	0	0	0	0	0	0	1	0	0	1	2	2	2	2	2	2	2	2	2		2	2	2	1	2	52	1	3	1	1	2000	1	3	1	3	1
046746117002	0467461170	0467461	0	2	2	1	2	2	1	1	1	0	1	0	0	0	1	0	1	1	0	0	0	2	2	2	2	2	2	2	2	2	2	2	2	2		2	56	0	3	1	1	2000	0	3	2	5	1
046746118001	0467461180	0467461	0	3	2	2	2	3	0	1	1	0	0	0	0	1	1	0	1	1	1	0	0	1	2	2	2	2	2	2	2	2	2	2	2	2		2	60	1	3	2	1	200	1	1	4	5	1
046746119001	0467461190	0467461	0	3	1	2	2	3	1	0	0	0	0	0	0	0	0	0	0	0	0	0	1	2	2	2	2	2	2	2	2	2	2	2	2	2	2	2	56	1	3	1	1	200	0	1	1	2	1
046746119002	0467461190	0467461	0	3	1	2	2	2	1	0	0	0	0	0	0	1	0	0	0	0	0	0	0	2	2	2	2	2	2	2	2	2		2	2	2	2	2	58	0	3	1	1	200	0	1	1	2	1
046746120001	0467461200	0467461	0	3	2	1	2	2	1	0	0	0	0	0	0	0	0	0	0	0	0	0	0			2	2	2	2		2	2	2	2	2	2	2	2	67	0	3	2	1	400	0	1	2	1	1
046746121001	0467461210	0467461	0	3	2	2	1	2	1	1	1	0	0	0	1	1	1	0	1	1	0	1	1	2	2	2	2		2	2	2	2	2	2	2	2	2	2	69	1	3	2	1	2000	0	3	3	5	1
046746122001	0467461220	0467461	0	3	2	2	1	2	0	0	1	0	0	0	0	0	0	0	1	0	0	0	0	1	2	2	2	1	2	2	2	2	2	2	2	2	2	2	73	1	3	2	1	1000	1	2	3	2	1
046746124001	0467461240	0467461	0	3	2	2	1	3	1	1	0	0	0	1	1	1	1	0	1	0	1	1	1		2	2	2	2	2		2	2		2	2	2		2	72	1	3	2	1	2000	0	3	3	5	1
046746125001	0467461250	0467461	0	3	1	2	2	2	1	0	1	0	0	1	1	0	1	0	0	0	0	0	1	2	2	2	2		2		2			2	1	2	2		67	0	3	1	1	600	1	1	1	5	1
046746126002	0467461260	0467461	0	3	1	2	2	2	0	0	0	0	0	0	1	0	0	0	1	0	0	0	0	2		2	2			2	2	2			2	2		2	56	0	3	1	1	1000	0	2	1	2	1
046746129001	0467461290	0467461	0	3	1	2	2	2	1	1	1	1	1	0	0	1	1	1	1	1	1	1	0	2	2	2	2		2	2	1	2	1	2	2	2		2	64	1	3	1	1	200	1	1	1	5	1
046746130001	0467461300	0467461	0	3	1	2	2	2	1	0	1	0	0	1	0	1	0	0	1	1	1	0	0		2		2	2		2	2	2		2	2	2		2	59	1	3	1	1	4000	0	4	1	5	1
046746130002	0467461300	0467461	0	3	1	2	2	1	0	1	0	0	0	0	0	0	1	0	0	0	0	0	0		2	2	2	2	2	2	2	2	2	2	2	2		2	62	0	3	1	1	4000	0	4	1	2	1
046746132001	0467461320	0467461	0	3	1	2	2	1	1	1	1	1	1	1	0	1	1	0	1	1	1	1	1			2	2	2	2	1	1	2	2	2	2	1		1	70	1	3	2	1	800	1	1	1	5	1
046746133001	0467461330	0467461	0	2	2	1	2	3	1	0	0	0	0	0	0	0	1	0	1	0	0	0	0	2	2		2	2	2	2	2	2		2	2	2		2	46	1	3	1	1	500	0	1	2	3	1
046746134001	0467461340	0467461	0	3	1	2	2	3	1	0	0	0	0	1	0	0	0	0	1	1	1	1	1	2		2	2	2					1	2	2	2		2	62	0	3	1	1	1400	1	2	1	5	1
046746134002	0467461340	0467461	0	3	2	2	1	3	1	0	0	0	1	1	1	1	1	0	1	1	1	1	1	2	2	2	2	2	2	2	2	2			2	2		2	54	1	3	1	1	1400	0	2	3	5	1
046746135001	0467461350	0467461	0	3	1	2	2	2	1	1	1	0	1	0	1	0	1	0	0	1	0	0	1	2	1	2	2	2	2		2	2		2	2	2		2	50	1	3	1	1	2000	1	3	1	5	1
046746135002	0467461350	0467461	0	1	2	1	2	2	0	0	0	0	0	0	0	0	1	0	0	0	0	0	0	2	1	2	2	1	2	2	2	2		2	2	2	1	2	50	0	3	1	1	2000	1	3	2	1	1
046746136001	0467461360	0467461	0	3	1	2	2	3	1	1	1	0	1	0	1	1	1	0	1	0	0	0	0	2	2	2	2	1	2		2	1		2	2	2	2	2	51	0	3	1	1	2400	1	3	1	5	1
046746136002	0467461360	0467461	0	3	1	2	2	2	1	0	1	1	1	1	1	1	1	0	0	1	0	1	0		2	2	2	2	2	2	2	2		2	2	2		2	53	1	3	1	1	2400	0	3	1	5	1
046746137001	0467461370	0467461	0	1	2	2	2	3	1	0	0	0	0	1	0	1	1	0	1	0	0	0	0		2	2	2	2	2	2	2	2	2	2	2	2		2	49	0	3	1	1	100	0	1	4	5	1
046746202001	0467462020	0467462	0	3	2	1	2	2	0	0	0	0	0	0	1	0	0	0	0	0	0	0	0	2	2		2	2	2		2	2		2	2	2		2	55	0	3	1	1	5000	0	4	2	1	1
046746202002	0467462020	0467462	0	2	2	1	2	3	1	0	0	0	0	0	1	0	0	0	0	0	0	0	0	2			2	2	2		2			2	2	2	1		53	1	3	1	1	5000	1	4	2	2	1
046746203002	0467462030	0467462	0	1	1	2	2	1	0	0	0	0	0	0	0	0	0	0	1	0	0	0	0	1	2	2	2	2	2	2	2	2	2	2	2	2	2	2	58	0	3	2	1	1000	1	2	1	1	2
046746204001	0467462040	0467462	0	3	1	2	2	2	1	0	0	0	0	0	0	0	0	0	0	0	0	0	0	2	2	2	2	2	2	1	2	2	2	2	2	2	2	2	55	1	1	1	1	2200	1	3	1	1	1
046746205001	0467462050	0467462	0	2	1	2	2	2	0	0	0	0	0	0	0	0	1	0	0	0	0	1	0		2	2	2		2	2	2	2	2	2	2	2	2	1	70	0	3	1	1	500	1	1	1	2	1
046746205002	0467462050	0467462	0	3	1	2	2	2	0	0	1	0	0	0	0	0	1	0	0	0	0	0	0	2	2	2	2	2	2	2	2	2	2	2	2	2		2	66	1	3	1	1	500	0	1	1	2	1
046746206001	0467462060	0467462	0	3	2	2	2	2	1	0	0	0	0	0	0	0	0	0	1	1	0	0	0	2	2	2	2	2	2	2	2	2		2	2	2	2	2	54	1	3	2	1	35000	0	4	4	3	1
046746207001	0467462070	0467462	0	3	1	2	2	3	1	1	1	0	0	0	1	1	1	0	1	0	0	0	1	1	2	2	2	2	2	2	2	2			2	2	2	2	54	1	3	1	1	3000	1	3	1	5	2
046746207002	0467462070	0467462	0	3	1	2	2	1	1	1	0	0	0	0	1	1	0	0	0	0	0	0	1			2	2	2	2		2	2			2	2	2	2	58	0	3	1	1	3000	0	3	1	5	2
046746208001	0467462080	0467462	0	3	2	1	2	2	0	0	0	0	0	0	0	0	0	0	1	0	0	0	0			2	2	2	2	2	2	2	2	2	2	2		2	74	1	3	2	1	1000	0	2	2	1	2
046746209002	0467462090	0467462	0	3	1	2	2	2	0	1	1	1	1	1	0	1	1	1	1	1	1	0	1		2	2	2	2	2		2	2	2	2	2	2	2	2	68	0	3	1	1	400	0	1	1	5	1
046746210001	0467462100	0467462	0	3	1	2	2	2	1	0	0	0	0	1	1	1	1	1	1	0	1	1	0	2	2	2	2	2	2	2	2	2		2	2	2	2	2	53	1	3	1	1	2000	0	3	1	5	2
046746210002	0467462100	0467462	0	2	1	2	2	2	1	0	0	0	0	0	0	1	1	0	1	1	0	0	0	2		2	2	2	2	2	2	2		2	2	2		2	54	0	3	1	1	2000	0	3	1	5	2
046746211002	0467462110	0467462	0	2	1	2	2	3	0	0	0	0	1	0	0	0	1	0	0	0	0	0	0	2	2	2	2	1	2	1	2	1	2	2	2	2	1	2	53	1	3	1	1	3000	1	3	1	2	1
046746212001	0467462120	0467462	0	3	1	2	2	3	0	1	0	0	0	0	1	0	0	0	1	1	0	0	0			2	2	2	2	2	2	2	2	2	2	2	1	2	63	1	3	2	1	100	1	1	1	4	1
046746215002	0467462150	0467462	0	1	1	2	2	1	0	1	0	0	0	0	0	0	1	0	1	1	0	0	0	2	2	2	2	2		2	2	2		2	2	2		2	52	0	1	1	1	200	0	1	1	4	1
046746216001	0467462160	0467462	0	1	2	2	1	2	0	0	0	0	0	0	1	0	0	0	0	1	0	0	0		2	2	2	2	2	2	2	2	1	2	2	2	2	2	57	0	3	1	1	1600	1	2	3	2	2
046746216002	0467462160	0467462	0	3	2	1	2	2	0	0	0	0	0	0	0	0	1	0	1	1	0	0	0			2	2	2	2		2	2	2	2	2	2		2	56	1	3	1	1	1600	0	2	2	3	1
046746217001	0467462170	0467462	0	1	1	2	2	3	1	0	0	0	0	0	0	0	0	0	0	0	0	0	0	2	2	2	2		1	2	2		2	2	2	2	2		56	0	3	1	1	2000	1	3	1	1	2
046746217002	0467462170	0467462	0	3	2	1	2	3	1	0	1	0	0	0	0	0	0	0	0	0	0	0	0	1		2	2	2	2	2	2	2	2	2	2	2	2	2	54	1	3	1	1	2000	1	3	2	2	1
046746218001	0467462180	0467462	0	3	2	1	2	2	0	0	1	0	0	1	0	1	0	0	0	1	0	0	1	2	2	2	2	2	2	1	2	2	2	2	2	2	2	2	56	1	1	1	1	5350	1	4	2	5	2
046746218002	0467462180	0467462	0	3	2	2	1	3	0	1	1	1	1	0	1	1	0	0	1	1	1	1	1			2	2		2	2	2	2	1	2	2	2		2	58	0	1	1	1	5350	1	4	3	5	2
046746219001	0467462190	0467462	0	3	2	1	2	3	1	1	1	0	0	0	0	0	1	1	1	1	1	1	1				1		1	1	2		2	2	2	2		2	71	1	3	2	1	1333	1	2	2	5	1
046746220001	0467462200	0467462	0	2	1	2	2	3	0	0	0	1	1	0	0	1	1	0	1	1	1	0	0			2	2	2	2	2	2	2		2	2	2		2	64	1	3	1	1	3000	0	3	1	5	1
046746221001	0467462210	0467462	0	3	2	1	2	3	0	0	0	0	0	0	1	0	0	0	0	0	0	0	0	1	2	2	2		2	2	1	2	2	2	2	2		2	73	1	3	2	2	2000	1	3	2	1	1
046746222001	0467462220	0467462	0	3	2	1	2	2	0	0	0	0	0	0	0	0	0	0	1	0	0	0	0		2	2	2	2	2	2	2	2	2	2	2	2	2	2	76	1	3	2	1	90	0	1	2	1	1
046746223001	0467462230	0467462	0	3	2	1	2	2	0	0	0	0	0	0	0	0	1	0	0	0	0	0	0	2	2	2	2	1	2			2		2	2	2		2	55	1	3	1	1	3000	1	3	2	1	1
046746223002	0467462230	0467462	0	2	2	1	2	3	0	0	0	0	0	0	0	0	1	0	0	0	0	0	0	2	2	2	2	2	2	2	2	2	1	2	2	2		2	57	0	3	1	1	3000	1	3	2	1	2
046746224001	0467462240	0467462	0	3	1	2	2	3	1	1	1	1	1	1	1	1	1	0	0	1	1	1	1	2	1	2	2	2	2	2	2	2		2	2	2		2	58	1	1	2	1	100	1	1	1	5	1
046746225001	0467462250	0467462	0	3	1	2	2	1	1	1	0	0	0	0	0	0	1	1	0	0	0	0	0		2	2	2	2	2	2	2	2		2	2	2	2	2	57	1	3	1	1	1300	0	2	1	4	1
046746225002	0467462250	0467462	0	2	2	1	2	3	0	0	0	0	0	0	0	0	0	0	1	0	1	1	0	2	2	2	2		2	2	2	2	2	2	2	2	2	2	71	0	3	1	1	1300	0	2	2	3	2
046746226001	0467462260	0467462	0	3	2	2	1	1	1	1	1	1	1	1	1	1	1	1	1	1	0	1	1			2	2	1			2	2		2	2	2	2	2	65	1	3	1	1	1000	1	2	3	5	1
046746227001	0467462270	0467462	0	3	2	1	2	3	1	0	1	0	0	1	1	0	1	0	1	0	0	0	0			2	2		2		2	2		2	2	2		1	61	1	3	1	1	4000	1	4	2	5	1
046746227002	0467462270	0467462	0	2	2	1	2	2	0	0	0	0	0	0	0	0	0	0	0	1	1	0	0	1	2	2	2				2		2	2	2	2		2	61	0	3	1	1	4000	1	4	2	2	1
046746228001	0467462280	0467462	0	3	1	2	2	3	1	0	0	0	0	0	0	0	1	0	0	0	0	0	0	2			2	1			2			2	2	2		2	59	1	3	1	1	1500	1	2	1	2	1
046746228002	0467462280	0467462	0	2	1	2	2	3	1	0	0	0	0	0	0	0	0	0	0	0	0	0	0		2	2	2	2	2	2	2	2	2	2	2	2	2	2	63	0	3	1	1	1500	0	2	1	1	1
046746229001	0467462290	0467462	0	3	2	1	2	1	0	0	0	0	0	0	0	0	0	0	1	1	0	0	0			2	2	2	2	2	2	2	2	2	2	2	1	2	63	1	3	2	1	1000	1	2	2	2	1
046746230002	0467462300	0467462	0	2	1	2	2	1	0	0	0	0	0	0	1	0	0	0	0	0	0	0	0	2	2	2	2	2	2	2	2	2	2	2	2	2	1	2	44	0	3	1	1	1500	1	2	1	1	1
046746231001	0467462310	0467462	0	3	1	2	2	2	0	1	1	0	1	1	1	1	1	0	1	1	0	0	1		2	2	2	2	2	2	2	2	2	2	2	2		2	50	1	3	1	1	2000	0	3	1	5	1
046746232002	0467462320	0467462	0	3	2	1	2	2	1	1	0	0	0	0	0	0	1	0	1	1	0	0	0	2	2	2	2	2	2	2		2	2	2	2	2	2	2	57	1	3	1	1	400	0	1	2	5	1
046746233001	0467462330	0467462	0	3	2	1	2	2	1	0	0	1	1	1	1	1	1	0	1	1	1	1	0	2	2	2	2	2	1	2	2	2		1	2	2		2	50	1	3	1	1	1500	1	2	2	5	1
046746234001	0467462340	0467462	0	1	1	2	2	3	0	0	1	0	0	0	0	0	0	0	0	0	0	0	0	2	2	2	2	2	2	2	2	2	2	2	2	2	2	2	54	0	3	1	1	600	0	1	1	1	1
046746234002	0467462340	0467462	0	3	2	1	2	3	1	0	0	0	0	0	1	0	0	0	0	0	0	0	0	2	2	2	2	2	2	2	2	2		2	2	2	2	2	50	1	3	1	1	600	0	1	2	2	1
046746235001	0467462350	0467462	0	2	1	2	2	1	1	0	0	0	0	0	0	0	1	0	0	0	0	0	0	2	2	2	2	2	2	2	2	2	2	2	2	2	2	2	53	0	1	1	1	680	0	1	1	2	1
046746236001	0467462360	0467462	0	1	1	2	2	1	0	0	0	1	0	0	0	0	0	0	0	1	0	0	0	2	2	2	2	2	2	2	2	2	2	2	2	2	2	2	48	0	3	1	1	300	0	1	1	2	2
046746236002	0467462360	0467462	0	3	2	1	2	1	0	1	1	0	1	0	0	0	0	0	0	1	0	0	1	2	2	2	2		2	2	2	2		2	2	2		2	48	1	3	1	1	300	0	1	2	5	1
046746237001	0467462370	0467462	0	3	1	2	2	2	1	0	0	0	0	0	0	0	0	0	0	1	0	0	0	2	2	2	2	2	2	2	2	2		2	2	2	1	2	52	0	3	2	1	500	1	1	1	2	1
046746238001	0467462380	0467462	0	3	1	2	2	3	1	0	0	0	0	0	0	0	0	0	0	0	0	0	0	2	2	2	2	2	2	2	2	2	2	2	2	2	2	2	49	1	3	1	1	1000	0	2	1	1	1
046746238002	0467462380	0467462	0	1	1	2	2	2	0	0	0	0	0	0	0	0	0	0	0	0	0	0	0	2	1	2	2	2	2	2	2	2	2	2	2	2	2	2	53	0	3	1	1	1000	1	2	1	0	1
046746301002	0467463010	0467463	0	2	2	1	2	2	1	0	0	0	0	0	0	0	0	0	1	0	0	0	0	1	2	2	2	1	2	2	2	2	2	2	2	2		1	64	1	3	2	1	600	1	1	2	2	1
046746302001	0467463020	0467463	0	3	1	2	2	2	1	0	0	0	0	0	1	1	1	0	1	1	1	1	0	2	2	2	2	2	2	2	2	2		2	2	2		2	70	0	3	1	1	1000	0	2	1	5	1
046746302002	0467463020	0467463	0	3	1	2	2	3	1	1	1	0	1	0	0	1	1	1	1	1	1	1	1	2	2	2	2	2	2		2	2	1	2	2	2		2	64	1	3	1	1	1000	1	2	1	5	1
046746303002	0467463030	0467463	0	3	1	2	2	3	1	1	1	1	1	0	0	0	1	0	0	0	0	0	1		1	2	2	2	2	2		2	2		2	2	1	2	54	1	1	1	1	300	1	1	1	5	1
046746304001	0467463040	0467463	1	2	1	2	2	2	0	0	0	0	0	0	0	1	1	0	0	0	0	0	0	2	2	2	2	2	2	2	2	2	2	2	2	2	2	2	67	1	3	1	1	1200	0	2	1	2	1
046746304002	0467463040	0467463	0	3	2	2	2	1	1	0	0	0	0	1	0	1	1	0	1	0	0	0	0		2	2	2	1	2	1	2	2		2	2	2		2	74	0	1	1	1	1200	1	2	4	5	2
046746305001	0467463050	0467463	0	3	2	2	1	1	1	0	0	0	0	0	0	0	1	0	1	0	0	0	0		1	2	2	2	2	2	2	2		2	2	2	2	2	72	1	3	2	1	300	1	1	3	3	1
046746306001	0467463060	0467463	0	3	1	2	2	2	0	1	1	1	1	0	0	1	1	0	1	1	0	1	1	2	2	2	2	2	2	1	2	2	2	2	2	2		2	67	1	3	1	1	300	1	1	1	5	1
046746307001	0467463070	0467463	0	3	2	2	1	3	0	0	0	0	0	0	1	0	1	0	0	0	0	0	0		2	2	2	2	2		2	2	2	2	2	2	2	2	75	0	3	1	1	3000	0	3	3	2	2
046746307002	0467463070	0467463	0	2	1	2	2	2	0	0	1	0	0	1	0	1	0	0	0	1	0	0	0			2	2	2		2	2	2	2	2	2	2		2	71	1	3	1	1	3000	0	3	1	4	1
046746308002	0467463080	0467463	0	3	2	1	2	2	0	1	0	0	0	0	0	1	0	0	1	1	0	0	0		1	2	2	2		2	2			2	2	2		2	68	0	3	1	1	600	1	1	2	4	1
046746309001	0467463090	0467463	0	3	2	2	1	3	1	0	1	1	1	0	0	1	1	0	1	1	1	0	1		1	2	2		2		1	2	2	2	2	2		2	64	1	3	1	1	1500	1	2	3	5	1
046746309002	0467463090	0467463	0	3	1	2	2	2	1	0	1	0	0	0	0	0	0	0	1	1	0	0	1				2	2				2	2	2	2	2		2	68	0	3	1	1	1500	0	2	1	5	1
046746310001	0467463100	0467463	0	3	1	2	2	1	0	0	0	0	0	0	0	1	0	0	0	0	0	0	0		2	2	2	2	2	2	2	2	2	2	2	2	2	2	55	1	3	1	1	300	0	1	1	1	1
046746310002	0467463100	0467463	0	1	2	1	2	2	0	1	0	0	0	0	0	0	0	0	0	1	0	0	0	2	2	1	2	2	2	1	2	2	2	2	2	2		2	55	0	3	1	1	300	1	1	2	2	2
046746311001	0467463110	0467463	0	3	1	2	2	3	0	1	0	0	0	0	0	0	1	0	0	0	0	0	0		2	2	2	2	2		2	2		2	2	2	1	2	52	1	3	2	1	1500	1	2	1	2	1
046746313002	0467463130	0467463	0	3	2	2	2	3	1	1	1	1	1	1	1	1	1	0	1	1	1	1	1	1	2	2	2	2	2		1			1	1	2		2	55	1	3	2	1	200	1	1	4	5	1
046746314001	0467463140	0467463	0	3	2	2	2	1	1	0	0	0	0	0	0	0	0	0	0	0	0	0	0	2	2	2	2	2	2	2	2	2	2	2	2	2	2	2	66	1	3	2	1	150	0	1	4	1	1
046746315001	0467463150	0467463	0	3	1	2	2	2	1	0	0	0	0	0	0	0	0	0	1	0	0	0	0			2	2	2	2	2	2	2	2	2	2	2		2	54	1	3	1	1	2500	0	3	1	2	2
046746315002	0467463150	0467463	0	3	2	2	1	3	0	0	0	0	0	0	0	0	1	0	1	0	0	0	0		2	2	2	2	2	2	2	2	2	2	2	2	1	2	57	0	3	1	1	2500	1	3	3	2	2
046746317001	0467463170	0467463	0	2	1	2	2	2	1	0	0	0	0	0	0	0	0	0	1	1	0	0	0		2	2	2	2	2		2	2	2	2	2	2		2	59	0	3	1	1	500	0	1	1	3	1
046746317002	0467463170	0467463	0	3	1	2	2	2	1	0	0	0	0	0	0	0	1	0	0	0	0	0	0			2	2	2	2	2	2		2	2	2	2	2	2	57	1	3	1	1	500	0	1	1	2	1
046746320002	0467463200	0467463	0	3	1	2	2	2	1	0	0	0	0	0	0	1	1	1	1	1	1	1	0	2	2	2	2	2	2		2		2	2	2	2	1	2	71	1	3	2	1	200	1	1	1	5	1
046746321001	0467463210	0467463	0	2	1	2	2	3	0	0	0	0	0	0	0	0	1	0	1	0	0	0	0	2	2	2	2	2	2	2	2	2	2	2	2	2	2	2	50	1	3	1	1	1400	0	2	1	2	1
046746321002	0467463210	0467463	0	1	1	2	2	2	0	0	0	0	0	0	0	0	1	0	0	0	0	0	0	2	2	2	2	2	2	2	2		2	2	2	2	2	2	53	0	3	1	1	1400	0	2	1	1	2
046746322001	0467463220	0467463	0	3	1	2	2	1	1	0	0	0	0	0	0	0	1	0	1	0	0	0	0	2	2	2	2	2	1	2	2	2	2	2	2	2	2	2	64	1	3	2	1	2800	1	3	1	3	1
046746323001	0467463230	0467463	0	3	1	2	2	3	1	1	1	0	0	0	0	1	1	0	1	0	0	0	0	2	2	2	2	2	2	2	2	2	1	2	2	2	2	2	56	1	3	1	2	1000	1	2	1	5	1
046746323002	0467463230	0467463	0	3	2	1	2	2	1	0	0	0	0	0	0	0	1	0	0	0	0	0	0		1	2	2	2	2	2	2	2	2	2	2	2	2	2	54	0	3	1	1	1000	1	2	2	2	1
046746324001	0467463240	0467463	0	3	1	2	2	2	1	1	0	0	0	0	1	0	1	0	1	1	0	0	0		1	2	2	2	2	2	2	2		2	2	2		2	70	0	3	1	1	200	1	1	1	5	1
046746325001	0467463250	0467463	0	3	1	2	2	3	0	0	0	0	0	1	0	0	0	0	0	1	0	0	0		2	2	2	2	2	2	2		2	2	2	2	2	2	66	0	3	1	1	1300	0	2	1	2	2
046746325002	0467463250	0467463	0	3	1	2	2	3	1	1	0	0	1	0	0	0	0	0	0	0	0	0	0	2	2	2	2	2	2	2	2	2		2	2	2		2	64	1	3	1	1	1300	0	2	1	3	1
046746326001	0467463260	0467463	0	3	2	2	1	3	0	1	0	0	0	0	0	1	1	0	0	0	0	0	0		1		2	2	2	2	1	2	2	2	2	2	2	2	71	1	3	2	1	2400	1	3	3	3	1
046746327001	0467463270	0467463	0	3	1	2	2	1	1	1	0	0	0	0	0	0	0	0	0	0	0	0	0		2	2	2	2	2	2	2		2	2	2	2		2	56	0	3	1	1	500	0	1	1	2	1
046746328001	0467463280	0467463	0	2	1	2	2	3	1	1	1	0	1	0	1	1	1	1	1	1	0	1	0	1	2	2	2	2		1		2		2	2	2		2	77	1	3	2	1	600	1	1	1	5	1
046746329001	0467463290	0467463	0	2	1	2	2	2	0	0	0	0	0	1	0	0	0	0	0	1	0	0	0	2	2	2	2	2			2	2	1	2	1	2	2	1	54	1	1	1	1	1000	1	2	1	2	1
046746329002	0467463290	0467463	0	3	1	2	2	2	0	0	0	0	0	0	0	0	1	0	0	0	0	0	0	2	1	2	2			2	2	2		2	2	2		1	53	0	1	1	1	1000	1	2	1	1	1
046746330002	0467463300	0467463	0	3	1	2	2	2	1	1	1	0	0	0	0	1	1	0	1	1	0	0	1	2	2	2	2	2	2	2	2	2	2	2	2	2		2	48	1	3	1	1	330	0	1	1	5	1
046746331002	0467463310	0467463	0	3	1	2	2	3	0	0	0	0	0	0	0	0	1	0	1	0	0	0	0	2	2	2	2		2	1	2		2	2	2	2		1	64	1	3	1	1	500	1	1	1	2	1
046746332001	0467463320	0467463	0	2	2	1	2	2	1	0	1	0	0	0	0	1	1	0	1	1	0	1	0	2	2	2	2	2		2	2	2		2	2	2	2	2	50	1	3	1	1	500	0	1	2	5	1
046746332002	0467463320	0467463	0	2	1	2	2	3	0	0	0	0	0	0	1	0	0	0	1	0	1	1	0			2	2	2	2	2	2	2	2	2	2	2		2	51	0	3	1	1	500	0	1	1	4	2
051606104001	0516061040	0516061	0	2	1	2	2	2	1	0	0	0	0	0	0	0	0	0	0	0	0	0	0	2	2	2	2	1	2	2	2	2	1	2	2	2	2	2	82	0	3	1	1	300	1	1	1	1	2
051606104002	0516061040	0516061	1	3	2	2	1	3	0	0	0	0	1	0	0	0	0	0	0	0	0	0	0	1	2	2	2	2	2	2	2	2	2	2	2	2	1	2	80	1	3	1	1	300	1	1	3	1	1
051606107002	0516061070	0516061	0	3	2	1	2	3	0	1	1	0	0	0	0	1	0	0	1	1	0	0	1	2	2	2	2		2	1	2	2		2	2	2			74	1	3	1	1	1200	1	2	2	5	1
051606108002	0516061080	0516061	0	3	1	2	2	2	0	0	0	0	0	0	0	0	0	0	1	0	0	0	0	2	2	2	2	2	2	2	2	2	2	2	2	2		2	72	1	3	2	1	200	0	1	1	1	1
051606110001	0516061100	0516061	0	3	2	2	1	2	0	1	1	0	0	1	0	0	0	0	0	0	0	0	0		2	2	2	2	2	2	2	2		2	2	2	2	2	75	1	1	2	1	5000	0	4	3	3	1
051606112002	0516061120	0516061	0	1	1	2	2	2	0	1	1	0	1	0	0	0	1	0	0	0	0	0	0	2	2	2	2	2	2	2	2	2		2	2	2	2	2	69	0	3	1	1	400	0	1	1	4	1
051606115003	0516061150	0516061	0	3	2	2	2	3	1	0	0	0	0	0	0	0	1	0	1	1	0	0	0	1	2	2	2	1	2	1	2	2	2	2	2	2	1	1	64	1	3	1	1	300	1	1	4	4	1
051606117002	0516061170	0516061	0	1	1	2	2	1	0	0	0	0	0	0	1	0	0	0	0	0	0	0	0		2	2	2		2		2			2	2	2		1	77	0	3	1	1	600	1	1	1	1	2
051606118001	0516061180	0516061	0	3	2	1	2	3	1	1	0	1	1	1	1	1	1	1	1	1	1	0	1	1	1	2	2	2	2	2	2	2	1	2	1	2	1	2	72	1	3	2	1	600	1	1	2	5	1
051606119001	0516061190	0516061	0	3	2	1	2	3	1	1	0	1	0	1	0	1	1	1	1	1	1	0	1		2	1	2	2	2	2	2	2	2	2	2	2	2	2	75	1	3	2	1	500	1	1	2	5	1
051606120001	0516061200	0516061	0	3	2	1	2	2	0	0	0	0	0	0	0	0	1	0	0	0	0	0	0	2	2	2	2	2	2	2	2	1			2	2		2	58	1	1	1	1	2000	1	3	2	1	1
051606120002	0516061200	0516061	0	3	1	2	2	2	0	0	0	0	0	0	1	1	1	0	0	0	0	0	0	2	2	2	2		2	2	2	2		2	2	2		2	58	0	3	1	1	2000	0	3	1	3	2
051606121002	0516061210	0516061	0	3	1	2	2	2	0	0	0	0	0	0	0	0	1	0	1	1	0	0	0	2	2	1	2	2	2	2	2	2		2	2	2		2	66	1	3	1	1	600	1	1	1	3	1
051606122002	0516061220	0516061	0	3	2	2	1	3	1	0	1	0	0	1	1	1	1	1	1	1	1	1	1	2			2	1	1					2	1	1		2	73	1	1	2	1	3115	1	4	3	5	1
051606123001	0516061230	0516061	0	3	1	2	2	2	0	0	0	0	0	1	0	0	0	0	1	0	0	0	0	2	2	2	2		2	2	2	2		2	2	2		2	51	0	3	3	1	1500	0	2	1	2	1
051606124001	0516061240	0516061	0	3	2	1	2	2	0	0	0	0	0	0	1	1	0	0	0	0	0	0	0	2	2	2	2	2	2	2	2	2		2	2	2		2	77	1	3	1	1	500	0	1	2	2	1
051606125001	0516061250	0516061	0	1	1	2	2	3	1	1	1	1	1	0	0	0	1	0	1	1	1	1	0		2	2	2	2	2			2		2	2	2		2	72	1	3	2	1	570	0	1	1	5	1
051606126002	0516061260	0516061	0	3	2	2	1	3	1	0	0	0	0	0	0	0	0	0	0	0	0	0	0		2	2	2		2	2	2	2	2	2	2	2	2	2	82	0	3	1	1	200	0	1	3	1	1
051606201002	0516062010	0516062	0	1	1	2	2	2	0	1	1	1	1	0	1	0	0	1	1	1	0	0	1	2	2	2	2	2	2	2	2	2		2	2	2	2	2	57	1	3	1	1	1500	0	2	1	5	1
051606203001	0516062030	0516062	0	3	2	2	1	3	0	1	1	1	1	0	0	0	0	1	1	1	1	1	1		2	2	2	2	2			2	2	2	2	2		2	70	1	3	1	1	3000	0	3	3	5	1
051606204001	0516062040	0516062	0	1	1	2	2	1	1	0	0	0	0	0	0	0	1	0	1	0	0	0	0	1		1	2	2	2	2	2	2		2	2	2	2	2	56	1	1	1	1	3500	1	4	1	3	1
051606205002	0516062050	0516062	0	1	1	2	2	3	1	1	1	1	1	0	0	1	1	0	0	1	1	0	1	1	2	1	1	2	2	2	2	2		2	2	2	1	1	57	0	3	1	1	2500	1	3	1	5	1
051606206001	0516062060	0516062	0	1	1	2	2	2	0	0	0	0	0	0	0	0	1	0	1	1	0	0	0		2		2	2	2	2	2	2		2	2	2		2	68	0	3	1	1	500	0	1	1	3	1
051606206002	0516062060	0516062	0	3	2	2	1	3	1	0	0	0	0	0	1	0	0	0	0	0	0	0	0	2	2	2	2	2	2	2	2	2		2	2	2		2	64	1	3	1	1	500	0	1	3	2	1
051606207001	0516062070	0516062	0	1	2	1	2	2	1	0	0	0	0	0	0	0	0	0	0	0	0	0	0	1	2	2	2	2	2	2	2	2	2	2	2	2		2	73	1	3	2	1	5000	1	4	2	1	1
051606208001	0516062080	0516062	0	3	1	2	2	2	1	0	0	0	0	0	0	0	1	0	0	0	0	0	0		2	2	2	2	2	2	2	2		2	2	2	2	2	71	1	3	1	1	1500	0	2	1	2	1
051606211001	0516062110	0516062	0	3	2	2	2	2	1	1	0	0	0	0	0	1	0	0	0	0	1	0	0	2	2	2	2	2	2	1	2	2		2	2	2	2	2	57	1	3	2	1	3000	1	3	4	4	1
051606212001	0516062120	0516062	0	1	2	1	2	2	0	0	0	0	0	1	0	0	0	0	0	0	0	0	0	2	2	2	2	2	2	2	2	2	2	2	2	2		2	75	1	3	1	1	900	0	2	2	1	1
051606212002	0516062120	0516062	0	1	2	1	2	2	0	1	1	1	0	0	0	1	1	1	1	1	1	1	1	2	2	2	2	2	2	2	2	2	2	2	2	2		2	74	0	3	1	1	900	0	2	2	5	1
051606213001	0516062130	0516062	0	2	2	2	1	2	0	0	0	0	0	0	0	0	1	0	1	1	0	0	0			2	2	2	2	2	2	2		2	1	2		2	71	0	3	1	1	400	1	1	3	3	1
051606213002	0516062130	0516062	0	1	1	2	2	2	0	1	1	1	0	1	0	0	0	1	0	0	0	0	0	2	2	2	2	2	2	2	2	2		2	2	2		2	67	1	3	1	1	400	0	1	1	5	1
051606216002	0516062160	0516062	0	1	2	1	2	2	1	1	1	0	0	0	0	0	0	0	0	1	0	0	0		2	1	2		2	2	2	2		2	2	2			71	0	1	1	1	3000	1	3	2	4	1
051606217001	0516062170	0516062	0	1	1	2	2	2	0	0	0	0	0	0	0	0	1	0	0	0	0	0	0	2	2	2	2	2	2	2	2	2	2	2	2	2	2	2	70	0	3	2	1	600	0	1	1	1	1
051606218001	0516062180	0516062	0	3	1	2	2	1	0	0	0	0	0	0	0	0	0	1	1	0	0	0	0	1	2	2	2	2	2	2	2	2	2	2	2	2	2	2	80	1	3	2	1	350	1	1	1	2	1
051606219001	0516062190	0516062	0	2	2	1	2	3	1	1	1	1	1	1	1	1	1	1	1	1	0	1	1	2	2	2	2	2	2	1	2	2		2	2	2		2	76	1	3	1	1	560	1	1	2	5	1
051606220001	0516062200	0516062	0	1	1	2	2	1	0	0	1	0	0	0	0	1	0	0	0	0	1	0	0		2	2	2	2	2	2	2	2	2	2	2	2		2	63	0	3	1	1	175	0	1	1	3	1
051606220002	0516062200	0516062	0	3	2	1	2	2	1	1	1	1	1	0	1	1	1	0	1	0	1	1	0	1	2	2	2	2	2	2	2	2		2	2	2		2	61	1	3	1	1	175	1	1	2	5	1
051606221001	0516062210	0516062	0	1	2	2	1	3	1	1	1	1	1	1	1	1	1	1	1	1	1	1	1	2	2	2	2	2	2	2	2	2		2	2	2			82	1	3	2	1	250	0	1	3	5	1
051606222001	0516062220	0516062	0	3	2	1	2	3	1	0	0	0	0	0	0	0	1	0	0	0	0	0	0	2	2	2	1		2		2	2		2	2	2			75	0	3	1	1	3000	1	3	2	2	2
051606222002	0516062220	0516062	1	3	2	2	1	3	1	1	1	1	0	1	1	1	1	1	1	1	1	1	1		2	2	2	2	2		2			2	2	2			77	1	3	1	1	3000	0	3	3	5	1
051606223001	0516062230	0516062	0	3	1	2	2	2	0	0	0	0	1	0	0	0	1	0	0	1	0	0	0		2	2	2	2	2	2	2	2	2	2	2	2	2	2	52	1	3	1	1	1500	0	2	1	3	2
051606223002	0516062230	0516062	0	3	1	2	2	3	0	0	0	0	0	0	0	0	0	0	1	0	0	0	0	2	2	2	2	2	2	2	2			2	2	2		2	51	0	3	1	1	1500	0	2	1	1	1
051606224001	0516062240	0516062	0	3	1	2	2	3	1	0	0	0	0	0	0	0	1	0	0	0	0	0	0				2	2	2	2	2	2		2	2	2		2	52	1	3	1	1	600	0	1	1	2	1
051606224002	0516062240	0516062	0	1	1	2	2	3	1	1	1	1	0	0	1	1	1	1	0	1	1	1	1		2	2	2	2	2	2	2	1		2	2	2		2	53	0	1	1	1	600	1	1	1	5	1
051606225001	0516062250	0516062	0	3	2	1	2	3	1	1	0	0	1	1	1	1	1	0	1	1	1	1	1		2	2	2	1	2	2	2			2	2	2		2	68	1	1	2	1	3000	1	3	2	5	1
051606226001	0516062260	0516062	0	3	2	2	1	2	0	0	1	1	1	0	0	0	0	0	0	1	0	0	0	2	2	2	2	2	2	2	2	2	2		2	2		2	58	1	1	1	1	550	0	1	3	4	1
051606226002	0516062260	0516062	0	1	2	2	1	3	0	0	0	0	0	0	0	0	0	1	0	0	0	0	0	2	2	2	2		1	2	2	1		2	2	2			64	0	1	1	1	550	1	1	3	1	2
051606229001	0516062290	0516062	0	3	1	2	2	2	0	0	0	0	0	0	0	0	1	0	1	0	0	0	0	2	2	2	2		2	2	2	2		2	2	2		2	66	0	3	1	1	300	0	1	1	2	1
051606229002	0516062290	0516062	0	3	2	2	1	3	1	0	0	0	0	1	1	1	1	1	1	1	1	1	0		1		2	2	2	2	2	2		2	2	2	1	2	59	1	3	1	1	300	1	1	3	5	1
051606230001	0516062300	0516062	0	1	1	2	2	2	1	0	0	0	0	0	0	0	0	0	0	0	0	0	0	2	2	2	2	2	2	2	2	2	1	2	2	2		2	47	0	1	1	1	1000	1	2	1	1	1
051606230002	0516062300	0516062	0	3	1	2	2	2	0	0	0	0	0	0	0	0	0	0	0	1	0	0	0	2	2	1	2	2	2	2	2	2		2	2	2	2	2	50	1	1	1	1	1000	1	2	1	1	1
051606231001	0516062310	0516062	0	1	1	2	2	2	0	0	0	0	0	0	1	0	1	0	0	0	0	0	1	2	1	2	2	2	2	2	2	2		2	2	2	2	2	45	1	1	1	1	1000	1	2	1	3	2
051606232001	0516062320	0516062	0	1	1	2	2	2	0	0	0	0	0	0	1	0	0	0	0	0	0	0	0	1	1	2	2	2	2	2	2	2	1	2	2	2	1	2	52	0	3	1	1	800	1	1	1	1	1
051606232003	0516062320	0516062	0	3	2	1	2	3	0	1	0	0	0	0	0	0	1	0	0	1	0	0	0	1	2	1	2	2	2	2	2	2	1	2	1	2	1	2	51	1	3	1	1	800	1	1	2	3	1
051606302001	0516063020	0516063	0	3	2	2	1	3	0	0	0	0	0	0	0	0	1	0	0	0	0	0	0	2	2	2	2	1	1	2	2	2	1	2	2	2	2	2	80	0	3	1	1	275	1	1	3	1	1
051606303001	0516063030	0516063	0	3	2	2	1	2	0	0	0	0	0	0	0	0	1	1	0	0	0	0	0	2	2	2	2	2	2	2	2	2	2	2	2	2		2	64	1	1	1	1	1500	0	2	3	2	1
051606306001	0516063060	0516063	0	1	1	2	2	2	0	0	0	0	0	0	0	0	0	0	0	0	0	0	0	2	2	2	2	2	2	2	2		2	2	2	2	2	2	68	0	3	1	1	500	0	1	1	0	1
051606307002	0516063070	0516063	1	3	2	2	1	2	0	0	0	0	0	0	0	0	0	0	0	1	0	0	0	2	2		2	2	2	2	2	2	2	2	2	2	2	1	76	1	1	2	1	500	1	1	3	1	1
051606308001	0516063080	0516063	0	3	1	2	2	2	1	0	0	1	1	0	0	0	1	1	0	0	0	0	1	2	2	2	2	2	2	2	2	2	2	2	2	2	2	2	52	1	1	1	1	1700	0	2	1	5	1
051606308002	0516063080	0516063	0	2	1	2	2	3	1	1	1	1	1	0	1	1	1	0	1	1	0	0	1	2	2	2	2	2	2	2	2	1		2	2	2		2	53	0	1	1	1	1700	1	2	1	5	1
051606309002	0516063090	0516063	1	3	2	2	2	3	0	0	0	0	0	1	1	0	0	0	0	0	0	0	0			2	2		2	2	2	2	2	2	2	2			85	1	3	1	1	400	0	1	4	2	1
051606311002	0516063110	0516063	0	1	1	2	2	2	0	0	0	0	0	0	0	0	1	0	0	0	0	0	0	2	2	2	2		2	2	2	2	2	2	2	2	2	2	63	0	3	1	1	500	0	1	1	1	1
051606313001	0516063130	0516063	0	3	2	2	2	2	0	0	0	0	0	0	0	0	0	0	0	0	0	0	0			2	2	2	2	2	2	2	2	2	2	2		2	66	1	3	1	1	200	0	1	4	0	1
051606316001	0516063160	0516063	0	3	2	1	2	3	1	1	1	1	1	1	1	1	1	0	1	1	1	0	1			2	2	2	2		1	2		2	1	2		2	66	1	3	2	1	800	1	1	2	5	1
051606317001	0516063170	0516063	0	1	1	2	2	2	0	0	0	0	0	0	0	0	0	0	0	1	0	0	0	2	1	2	2	2	2	2	2		2	2	2	2	2	2	55	0	1	1	1	5000	1	4	1	1	2
051606320001	0516063200	0516063	0	1	2	2	1	3	0	0	0	0	0	0	0	0	1	0	0	1	0	0	0	1	2	2	2	1	2		2	2		2	2	2		2	67	0	1	1	1	1500	1	2	3	2	1
051606320002	0516063200	0516063	0	3	2	2	1	2	0	0	0	0	0	0	1	0	1	0	0	1	0	0	1	2	2	2	2	2	2	2	2	2		2	2	2		2	69	1	1	1	1	1500	0	2	3	4	1
051606321001	0516063210	0516063	0	3	2	1	2	2	0	0	0	0	0	0	0	1	1	1	1	1	0	0	0	2	2	2	2	2	2	2	2	2	2	2	2	2	2	2	71	1	1	2	1	500	0	1	2	5	1
051606322101	0516063221	0516063	0	3	2	2	1	2	1	1	1	1	0	0	1	1	1	1	1	1	0	0	1			2	2		2	1	2			2	2	1		2	74	0	1	1	1	1000	1	2	3	5	1
051606322102	0516063221	0516063	0	3	1	2	2	2	0	1	0	1	0	0	0	0	0	0	0	1	1	0	0	1	2	2	2	2	2		2	2	2	2	2	2	1	2	64	1	3	1	1	1000	1	2	1	4	1
051606324002	0516063240	0516063	0	3	2	2	1	3	0	0	0	0	0	0	0	0	1	0	0	0	0	0	0		2	2	2	2	2	1	2	2	2	2	2	2		2	65	0	3	1	1	600	1	1	3	1	1
051606326001	0516063260	0516063	0	3	1	2	2	2	0	0	0	0	0	0	0	1	1	0	0	0	0	0	0	2	2	2	2	2	2	2	2	2	2	2	2	2	2	2	50	1	3	1	1	2000	0	3	1	2	1
051606327001	0516063270	0516063	0	1	1	2	2	2	0	0	0	0	0	0	0	0	0	0	0	1	0	0	0		2	2	2	2	2	2	2	2	2	2	2	2	2	2	64	0	3	1	1	1000	0	2	1	1	1
051606327002	0516063270	0516063	0	3	1	2	2	2	0	1	0	0	0	0	0	0	1	0	0	1	0	0	0	2	2	2	2	2	2	2	2	2	2	2	2	2		2	63	1	3	1	1	1000	0	2	1	3	1
051606328001	0516063280	0516063	0	3	1	2	2	3	1	1	1	0	1	0	1	0	1	1	0	1	1	0	0	2	2	2	2		2	2	2	2		2	2	2		2	53	1	3	1	1	700	0	1	1	5	1
051606328002	0516063280	0516063	0	2	1	2	2	1	0	0	0	0	0	0	0	0	1	0	0	0	0	0	0		2	2	2	2		2	2	2	2	2	2	2	2	2	57	0	3	1	1	700	0	1	1	1	1
054054101002	0540541010	0540541	0	3	2	2	1	2	0	0	0	0	0	0	0	0	0	0	1	0	0	0	0	1	2	2	2	2	2	2	2	2	2	2	2	2		2	53	1	1	1	1	3300	1	4	3	1	2
054054102001	0540541020	0540541	0	3	1	2	2	1	0	1	0	0	0	0	0	0	1	0	1	0	0	0	0	2	2	2	2	2	2	2	2	2		2	2	2		2	61	1	3	1	1	1200	0	2	1	3	1
054054104002	0540541040	0540541	0	3	2	2	1	3	0	0	0	0	0	0	0	0	1	0	0	0	0	0	0	2	2	2	2	2	2	1	2	2		2	2	2	2	2	69	1	3	2	1	800	1	1	3	1	1
054054107001	0540541070	0540541	1	3	1	2	2	3	0	0	1	1	0	0	1	0	0	0	0	0	0	0	0			2	2	2	2	2	2	2		2	2	2	2	2	65	1	3	1	1	4000	0	4	1	3	2
054054107002	0540541070	0540541	0	3	2	1	2	2	0	0	0	0	0	0	0	0	0	0	1	0	0	0	0		2	2	2	2	2	2		2	2	2	2	2	2	2	78	0	3	1	1	4000	0	4	2	1	1
054054108001	0540541080	0540541	0	1	1	2	2	3	0	1	1	0	1	0	1	1	0	0	0	1	1	0	0	2	2		2	2	2	2	2	2		2	2	2		2	54	0	3	1	1	3000	0	3	1	5	1
054054109002	0540541090	0540541	0	3	1	2	2	3	0	1	0	0	0	0	0	1	0	0	1	1	0	0	1		1		2	2	1	2	2			2	2	2		2	63	1	3	1	1	2000	1	3	1	5	1
054054111001	0540541110	0540541	0	3	2	2	1	1	0	0	0	0	0	0	0	0	1	0	0	0	0	0	0	2	2	2	2	2	2	2	2	2		2	2	2	2	2	54	1	3	1	1	4000	0	4	3	1	2
054054112001	0540541120	0540541	0	3	2	1	2	2	1	1	1	1	1	1	0	1	1	0	1	1	1	0	1	2	2	2	2	2	2	2	2	2		2	2	1		2	74	1	3	1	1	1600	1	2	2	5	1
054054113001	0540541130	0540541	0	1	2	2	1	2	0	0	0	0	0	0	0	0	0	0	1	0	0	0	0	2	2	2	2	2		2	2	2	2	2	2	2		2	60	0	3	1	1	8000	0	4	3	1	1
054054113002	0540541130	0540541	0	3	2	2	1	2	0	1	1	1	0	0	0	0	0	0	1	1	0	0	0	2	2	2	2	2	2	2	2		2	2	2	2		2	59	1	3	1	1	8000	0	4	3	5	2
054054114002	0540541140	0540541	0	2	2	1	2	2	0	1	0	0	0	0	0	1	1	0	1	0	1	0	0	2	2	2	2	1	2	2	2	2	2	2	2	2		2	53	1	3	1	1	1500	1	2	2	5	2
054054115001	0540541150	0540541	0	3	2	1	2	2	1	1	1	1	1	0	1	1	1	1	1	1	1	1	1	2	2	2	2		2	2	2	2		2	2	2		2	68	1	3	1	1	800	0	1	2	5	1
054054115002	0540541150	0540541	0	3	1	2	2	3	0	0	0	0	0	0	0	0	1	0	0	1	1	0	0		1	2	2	2	2	2	2	2	2	2	2	2		2	72	0	3	1	1	800	1	1	1	3	1
054054116001	0540541160	0540541	0	3	2	1	2	2	0	1	1	0	1	0	0	0	1	0	1	0	0	0	0	2	2	2	2		2	2	2	2		2	2	2		2	55	1	3	1	1	1000	0	2	2	5	1
054054116002	0540541160	0540541	0	1	1	2	2	2	0	0	0	0	0	0	0	0	0	0	1	0	0	0	0	2	2	2	2	2	2	2	2	2	2	2	2	2	2	2	57	0	3	1	1	1000	0	2	1	1	2
054054117001	0540541170	0540541	0	3	1	2	2	2	0	0	0	0	0	1	0	1	1	0	1	0	0	0	1	2	2	2	2	2	2	2	2	1	2	2	2	2	2	2	71	1	3	2	1	200	1	1	1	5	1
054054122002	0540541220	0540541	0	3	2	2	1	2	0	1	1	0	1	0	0	0	1	0	0	1	0	0	1			2	2	2	2	2	2	2	2	2	2	2		2	69	1	3	2	1	600	0	1	3	5	1
054054123001	0540541230	0540541	0	1	1	2	2	2	0	1	0	0	0	0	0	0	1	1	1	1	1	1	0	2	2	2	2		2	2	2	2		2	2	2		2	65	0	3	1	1	2400	0	3	1	5	1
054054123002	0540541230	0540541	0	3	2	1	2	3	0	1	0	0	1	0	0	0	0	0	0	1	1	1	1		1		2	2	2	2	2	2	2	2	2	2		2	63	1	3	1	1	2400	1	3	2	5	2
054054125002	0540541250	0540541	0	3	1	2	2	2	0	0	1	0	0	0	0	0	1	0	0	0	0	0	0	2	2	2	2	2	2	2	2	2	2	2	2	2		2	72	1	3	1	1	1600	0	2	1	2	1
054054126001	0540541260	0540541	0	1	1	2	2	1	0	0	0	0	1	0	0	0	0	0	0	0	0	0	0	2	2	1	2	2	2	2	2	2	2	2	2	2	2	2	65	0	1	1	1	1800	1	2	1	1	1
054054126002	0540541260	0540541	0	3	2	1	2	2	0	0	0	0	0	0	0	0	1	0	0	1	0	0	0	2	2	2	2	2	2	2	2	1	2	2	2	2		2	63	1	3	1	1	1800	1	2	2	2	1
054054127002	0540541270	0540541	0	3	1	2	2	2	1	1	0	0	0	0	0	0	0	0	0	0	0	0	0	2	2	2	2	2	2	2	2	2	2	2	2	2	1	2	52	1	3	1	1	2400	1	3	1	2	1
054054128001	0540541280	0540541	0	1	2	1	2	2	1	1	0	0	1	0	1	0	0	0	1	1	0	1	1			2	2		2		2			2	2	2		2	48	0	3	1	1	1400	0	2	2	5	1
054054128002	0540541280	0540541	0	1	1	2	2	2	1	0	1	0	0	0	0	0	1	0	0	0	0	0	0	2	2	2	2	2			2	2	2	2	2	2	1	2	49	1	3	1	1	1400	1	2	1	3	1
054054131002	0540541310	0540541	0	2	2	2	1	2	0	0	1	0	0	0	0	0	1	0	1	0	0	0	1		2	2	2	2	2	2	2	2	2	2	2	2	1	2	51	0	3	1	1	2500	1	3	3	4	1
054054131003	0540541310	0540541	0	3	2	2	1	1	1	0	1	0	0	0	0	0	0	0	0	1	0	0	0	2	2	2	2	2	2	2	2	2	2	2	2	2	1	2	49	1	3	1	1	2500	1	3	3	3	1
054054132001	0540541320	0540541	0	1	2	1	2	3	0	0	0	0	0	0	0	0	1	0	0	0	0	0	0	2	2	2	2	2	2	2	2	2	2	2	2	2		2	46	1	3	1	1	1500	0	2	2	1	2
054054201001	0540542010	0540542	0	3	2	2	1	3	0	0	0	0	0	0	0	0	1	0	0	1	0	0	0		1	1	2		2	2	2	1	2	2	2	2			75	1	3	1	1	3000	1	3	3	2	1
054054201002	0540542010	0540542	0	3	2	2	1	2	0	0	0	0	0	0	0	0	0	0	0	1	0	0	0	2		1	2	2	2	2	2		2	2	2	2		2	81	0	3	1	1	3000	1	3	3	1	1
054054203002	0540542030	0540542	0	3	2	1	2	1	0	0	0	0	0	0	0	0	0	0	1	0	0	0	0	2	2	2	2	2	2	2	2	2		2	2	2		2	56	1	3	1	1	1500	0	2	2	1	2
054054204002	0540542040	0540542	0	1	2	2	1	2	0	0	0	0	0	0	0	0	0	0	1	0	0	0	0		2	2	2	2	2	2	2	2	2	2	2	2	2	2	53	0	3	1	2	1500	0	2	3	1	1
054054207001	0540542070	0540542	0	1	2	1	2	2	0	0	0	0	0	0	0	0	1	0	0	0	0	0	0	2	2	2	2		2	2	2	2		2	2	2		2	56	0	3	1	1	1500	0	2	2	1	1
054054207002	0540542070	0540542	0	3	2	1	2	2	0	0	0	0	0	0	1	0	0	0	0	1	0	0	0	2	2	2	2	2	2	2	2	2		2	2	2		2	56	1	3	1	1	1500	0	2	2	2	2
054054211002	0540542110	0540542	1	3	2	1	2	3	1	1	0	0	1	1	1	1	1	0	0	0	1	0	1	1	2		2	1	2	1	2			2	2	2	2	2	53	1	1	1	1	1400	1	2	2	5	1
054054212001	0540542120	0540542	0	3	2	2	1	1	1	1	0	0	0	0	1	1	1	0	0	1	0	0	0		2	2	2	2	2	2	2	2	2	2	2	2		2	77	1	3	2	1	2500	0	3	3	5	1
054054213002	0540542130	0540542	0	3	2	1	2	2	0	0	0	0	0	0	0	0	0	0	0	1	0	0	0	2	2	2	2	2	2	2	2	2	2	2	2	2	2	2	69	1	3	1	1	1800	0	2	2	1	1
054054214002	0540542140	0540542	0	1	2	1	2	2	0	0	0	0	0	0	0	0	0	0	0	0	0	0	0				2	2	2	2	2	2	1	2	2	2		2	55	1	3	1	1	3000	1	3	2	0	2
054054215001	0540542150	0540542	0	3	2	2	1	3	0	0	0	0	0	1	0	0	0	0	0	1	1	0	0	2	2	2	2		2	2	2	2		2	2	2			66	0	3	1	1	600	0	1	3	3	1
054054215002	0540542150	0540542	0	3	2	2	1	2	0	0	1	1	0	0	0	0	1	0	0	1	1	0	1	2	2	2	2	2	2	2	2	2		2	2	2	1	2	66	1	3	1	1	600	1	1	3	5	1
054054217001	0540542170	0540542	0	3	1	2	2	3	1	1	1	1	1	0	1	1	1	1	1	1	1	1	1			2	2	2		2	2	1	2	2	2	2		2	60	1	3	2	1	100	1	1	1	5	2
054054218001	0540542180	0540542	0	1	1	2	2	2	0	1	0	1	1	0	0	0	1	0	0	1	1	0	0		2	2	2	2	2	2	2	2	2	2	2	2		2	58	0	3	1	1	1000	0	2	1	5	1
054054219001	0540542190	0540542	0	3	1	2	2	2	0	1	1	1	0	0	1	0	1	1	1	1	0	0	0		2	2	2	2			2	2		2	2	2		2	68	1	3	1	1	800	0	1	1	5	1
054054219002	0540542190	0540542	0	1	1	2	2	3	1	0	0	0	0	1	0	0	1	0	0	0	1	0	0	2	2	1	2	1	2	2	2	2		2	2	2		2	70	0	3	1	1	800	1	1	1	4	1
054054220001	0540542200	0540542	0	1	2	1	2	2	0	0	0	0	0	0	0	0	1	0	0	0	0	0	0	1	1	2	2	1	2	2	2	2	1	2	2	2		2	52	1	3	1	1	600	1	1	2	1	1
054054222001	0540542220	0540542	0	3	2	1	2	2	1	1	0	0	0	0	0	1	1	0	0	1	0	0	0	2		2	2	2	2		2	2	2	2	2	2		2	71	0	1	1	1	600	0	1	2	5	1
054054223002	0540542230	0540542	0	3	1	2	2	2	0	1	1	0	0	0	0	0	1	1	1	1	1	1	1			2	2				2		2	2	2	2		2	58	1	3	1	1	2000	0	3	1	5	1
054054224002	0540542240	0540542	0	1	2	1	2	2	1	0	1	1	0	0	0	1	0	1	0	1	0	1	1	2	2	2	2	2	2	2		2	2		2	2	2	2	55	1	3	1	1	1500	0	2	2	5	1
054054226002	0540542260	0540542	0	3	2	1	2	3	0	1	1	0	0	0	1	0	1	0	1	1	0	0	0	2	2	2	2		2	2	2	2		2	2	2		2	72	1	3	1	1	1800	0	2	2	5	1
054054226101	0540542261	0540542	0	1	1	2	2	1	1	0	0	0	0	0	0	0	0	0	0	0	0	0	0		2	2	2	2	2	2	2	2	2	2	2	2		2	69	0	3	1	1	600	0	1	1	1	1
054054227002	0540542270	0540542	0	3	2	2	1	1	0	0	0	0	0	0	0	0	0	0	0	0	0	0	0		2		2	2	2	2		2	2	2	2	2		2	81	0	3	1	1	2500	0	3	3	0	1
054054228001	0540542280	0540542	0	3	2	1	2	2	0	1	0	0	0	0	0	0	1	0	0	1	0	0	1	2		1	2				2			2	2	2			52	1	1	1	1	2000	1	3	2	4	1
054054229001	0540542290	0540542	0	1	1	2	2	2	0	0	0	0	1	0	0	0	0	0	0	1	0	0	0	2		2	2	2	2	2	2	2		2	2	2	2	2	69	0	3	2	1	1300	0	2	1	2	1
054054230002	0540542300	0540542	0	1	2	2	1	2	0	1	1	0	0	0	0	1	1	0	0	0	0	0	1	2	2	1	2	2	2	2	2	2		2	2	2	2	2	55	0	3	1	1	7300	1	4	3	5	2
054054232002	0540542320	0540542	0	3	2	1	2	1	0	1	1	0	0	0	0	0	1	0	0	1	0	0	0	2	2	2	2	2	2	2	2	2	2	2	2	2		2	52	0	3	1	1	6000	0	4	2	4	2
054054234001	0540542340	0540542	0	1	1	2	2	2	0	0	0	0	0	0	1	0	1	0	0	0	0	0	1	2	1	2	2	2	2	2	2	2		2	2	2	2	2	51	0	3	1	1	600	1	1	1	3	2
054054234002	0540542340	0540542	0	3	1	2	2	2	0	0	0	0	0	0	0	0	0	0	0	0	0	0	0	2	2	2	2	2	2	2	2	1		2	2	2		2	55	1	3	1	1	600	1	1	1	0	1
054054235002	0540542350	0540542	0	3	1	2	2	3	0	1	1	0	1	0	1	1	1	1	1	1	1	0	1	2	2	2	2	2	2	2	2	2		2	2	2		2	50	1	3	1	1	1500	0	2	1	5	2
054054236001	0540542360	0540542	0	3	2	1	2	2	0	0	0	0	0	0	0	0	1	0	0	0	0	0	0		2	2	2	2	2	2	2	2	2	2	2	2	2	2	73	0	3	2	1	2000	0	3	2	1	1
054054237002	0540542370	0540542	0	2	1	2	2	2	1	1	0	0	0	0	0	0	0	0	0	0	0	0	1	2	2	2	2		2	2	2	2		2	2	2	2	2	51	1	3	1	1	4000	0	4	1	3	2
054054238001	0540542380	0540542	0	1	2	1	2	2	1	1	1	1	1	0	1	0	0	0	1	1	1	0	0	2	2	2	2	2	2	2	2	2		2	2	2			53	0	3	1	1	3000	0	3	2	5	2
054054238002	0540542380	0540542	0	3	2	1	2	3	0	0	0	0	0	0	0	0	1	0	1	0	0	0	0	2	1	1	2	2	2	2	2	2	2	2	2	2	2	2	52	1	3	1	1	3000	1	3	2	2	1
054054239001	0540542390	0540542	0	1	1	2	2	2	1	0	0	0	0	1	1	0	0	0	0	0	1	0	0	2	2	2	2		2		2	2		2	2	2		2	68	0	3	1	1	200	0	1	1	4	1
054054239002	0540542390	0540542	0	3	2	1	2	3	1	0	0	1	0	0	0	0	0	0	0	0	0	0	0	2	2	2	2	2	2	2	2	2	2	2	2	2		2	65	1	3	1	1	200	0	1	2	2	1
054054240001	0540542400	0540542	0	1	2	2	1	2	0	0	0	0	0	0	0	0	0	0	0	0	0	0	0	2	2	2	2	2	2	2	2	2		2	2	2		2	87	0	3	2	1	3600	0	4	3	0	1
054054241001	0540542410	0540542	0	1	1	2	2	2	1	1	0	1	1	0	0	1	1	0	1	1	1	0	0	1	2	2	2	2	2	2	2	2	2	2	2	2		2	78	0	3	1	1	2000	1	3	1	5	1
054054241002	0540542410	0540542	0	3	2	1	2	2	0	0	0	0	0	0	0	0	0	0	0	1	0	0	0	2	2	2	2		2	2	2	2	2	2	2	2	2	2	74	1	3	1	1	2000	0	3	2	1	1
054054242001	0540542420	0540542	0	3	2	1	2	2	0	1	0	0	0	0	0	0	1	1	0	1	0	0	1	2	2	2	2	2	2	2	2			2	2	2		2	63	1	3	1	1	1000	0	2	2	5	1
054054244001	0540542440	0540542	0	3	2	1	2	3	0	0	0	0	0	0	0	0	0	0	0	1	0	0	0	2	2	2		2	2	2	2	2	2	2	2	2		2	52	1	3	1	1	2000	0	3	2	1	1
054054244002	0540542440	0540542	0	3	2	2	1	2	0	0	1	0	0	0	0	0	1	1	1	0	0	0	1	2	2	2	2	2	2	2	2	2		2	2	2		2	58	0	3	1	1	2000	0	3	3	5	2
054054246001	0540542460	0540542	0	3	2	1	2	1	1	0	0	0	0	0	0	0	1	0	0	0	0	0	0	2	2	2	2	2	2	2	2	2	2	2	2	2	2	2	51	1	3	1	1	5000	0	4	2	2	1
054054247001	0540542470	0540542	0	1	2	2	2	2	0	0	0	0	0	0	0	0	1	0	0	0	0	0	0	2	2	2	2	2	2	2	2	2	2	2	2	2	2	2	47	0	1	1	1	4500	0	4	4	1	1
054054248002	0540542480	0540542	0	2	2	1	2	2	0	1	0	0	0	0	0	0	0	0	0	0	0	0	0	2	2	2	2		2	2	2		2	2	2	2	2		49	1	3	1	1	4000	0	4	2	1	2
054054250002	0540542500	0540542	0	3	1	2	2	2	0	0	0	0	0	0	0	0	1	0	0	0	0	0	0	2	2	2	2	2	2	2	2	2	2	2	2	2	2	2	48	1	3	1	1	1400	0	2	1	1	1
054054251002	0540542510	0540542	0	1	2	2	1	2	1	0	0	1	1	0	1	0	0	0	0	0	0	0	0	2	1	2	2	1	2	2	2	2		1	2	2	2	2	49	0	3	1	1	1700	1	2	3	4	1
054054253002	0540542530	0540542	0	1	2	1	2	2	0	0	0	0	0	0	0	1	0	0	0	0	0	0	0	2	2	2	2	2	2	2	2	2	2	2	2	2	2	2	42	1	3	1	1	5000	0	4	2	1	2
054054254001	0540542540	0540542	0	3	2	2	1	1	0	0	0	0	0	1	0	0	1	0	0	0	0	0	0	2	2	2	2	2	2	2	2	2	2	2	2	2	2	2	43	1	3	1	1	2000	0	3	3	2	1
054054254002	0540542540	0540542	0	1	1	2	2	2	0	1	0	1	0	0	0	0	1	0	0	1	0	0	1	2	2	2	2	2	2	2	2	2	2	2	2	2	2	2	47	0	3	1	1	2000	0	3	1	5	1
054054301002	0540543010	0540543	0	3	2	1	2	2	0	1	0	0	0	0	0	0	1	0	0	0	0	0	0			2	2	2	2	2	2			2	2	2		2	54	1	3	1	1	1500	0	2	2	2	1
054054302001	0540543020	0540543	0	3	1	2	2	2	0	0	0	0	0	0	0	0	0	0	1	1	0	0	0	2		2	2	2	2	2	2	2	2	2	2	2		2	55	1	3	1	1	1600	0	2	1	2	1
054054303001	0540543030	0540543	0	3	1	2	2	2	0	0	0	0	0	0	0	0	1	0	0	0	0	0	0			2	2		2	2	2	2	2	2	2	2			53	1	3	1	1	2000	0	3	1	1	1
054054303002	0540543030	0540543	0	1	1	2	2	2	0	0	0	0	0	0	0	1	0	0	0	0	0	0	0	2	2	2	2	2	2	2	2	2	2	2	2	2	2	2	58	0	3	1	1	2000	0	3	1	1	1
054054306001	0540543060	0540543	0	3	2	1	2	2	1	1	0	0	0	0	1	0	1	1	1	0	0	0	0		2	2	2	2	2	2	2	2	1	2	2	2	2	2	69	1	3	1	1	1400	1	2	2	5	1
054054307001	0540543070	0540543	0	1	2	1	2	2	0	0	0	0	0	0	0	0	0	0	1	1	0	0	0	2	2	2	2	2	2		2		2	2	2	2	2	2	56	1	1	1	1	1200	0	2	2	2	2
054054307002	0540543070	0540543	0	3	2	1	2	2	1	0	0	0	0	0	0	0	0	0	0	0	0	0	0	2	2	2	2		2	2	2	2	2	2	2	2	2	2	58	0	3	1	1	1200	0	2	2	1	1
054054308002	0540543080	0540543	0	2	2	1	2	3	1	1	1	0	1	0	1	0	1	1	1	1	1	0	0	2	2	1	2			2	2			2	2	2		2	56	1	3	1	1	4500	1	4	2	5	1
054054312001	0540543120	0540543	0	1	1	2	2	1	0	1	1	1	0	0	0	0	1	0	0	0	0	0	1	2	2	2	2	2	2	2	2	2	2	2	2	2	2	2	61	0	3	1	1	2500	0	3	1	5	1
054054312002	0540543120	0540543	0	3	1	2	2	1	0	0	0	0	1	0	0	0	0	0	0	0	0	0	0	2	2	2	2	2	2	2	2		2	2	2	2		2	57	1	3	1	1	2500	0	3	1	1	2
054054313001	0540543130	0540543	0	1	1	2	2	2	1	0	1	0	1	0	0	0	1	1	0	1	1	0	0		2	2	2	2	2	2	2	2	2	2	2	2		2	85	0	3	3	2	1300	0	2	1	5	1
054054314001	0540543140	0540543	0	3	2	1	2	2	0	0	0	0	0	0	0	0	0	0	0	0	0	0	0	2	2	2	2	2	2	2	2	2	2	2	2	2	2	2	70	0	3	1	2	200	0	1	2	0	2
054054315001	0540543150	0540543	0	3	1	2	2	3	1	0	0	0	1	0	0	0	1	0	0	1	0	0	0	2	2	2	2	2	2	2	2	2		2	2	2	2	2	71	1	3	2	1	1700	0	2	1	4	1
054054316001	0540543160	0540543	0	1	2	2	1	2	1	0	0	0	0	0	0	0	0	0	0	0	0	0	0	2	2	2	2	2	2	2	2	2	2	2	2	2	2	2	71	0	3	2	1	1000	0	2	3	1	1
054054317003	0540543170	0540543	0	3	2	1	2	1	0	0	0	0	0	0	0	0	1	0	0	0	0	0	0	2	2	2	2	2	2	2	2	2	2	2	2	2	2	2	55	0	3	1	1	1500	0	2	2	1	1
054054319001	0540543190	0540543	0	3	1	2	2	3	1	1	0	0	1	0	0	0	1	1	0	0	0	0	1	2	2	2	2	2	2	2	2	2		2	2	2		2	55	1	3	2	1	900	0	2	1	5	1
054054320002	0540543200	0540543	0	3	2	2	1	2	1	1	1	0	1	0	0	0	0	0	0	1	1	0	0	2			2	2	2		2	1	2	2	2	2		2	66	1	3	1	1	3000	1	3	3	5	1
054054323002	0540543230	0540543	0	3	2	1	2	3	0	0	1	1	0	1	0	1	1	0	1	1	1	0	0	2	2	2	2	2	2	2	2	2	2	2	2	2		2	57	1	3	1	1	5000	0	4	2	5	1
054054325001	0540543250	0540543	0	3	2	1	2	3	1	1	0	0	0	0	1	1	1	0	1	1	0	0	1		1	2	2	2	2	2	1	2		2	2	2		2	72	1	3	1	1	4000	1	4	2	5	1
054054326001	0540543260	0540543	0	3	1	2	2	2	0	0	0	0	0	0	1	0	0	0	0	0	0	0	0	1	2	2	2		2	1	2	2		2	2	2	2	2	72	1	3	2	1	3000	1	3	1	1	1
054054327002	0540543270	0540543	0	1	2	2	1	2	0	0	0	0	0	0	0	0	0	0	0	0	1	1	0		2	2	2	2	2	2	2	1	2	2	2	2	1	2	74	0	3	2	1	1200	1	2	3	2	1
054054329001	0540543290	0540543	0	3	2	1	2	2	1	0	0	0	0	0	0	0	1	0	0	0	0	0	0	2	2	2	2		2	2	2	2		2	2	2			68	1	3	1	1	4300	0	4	2	2	1
054054329002	0540543290	0540543	0	3	2	2	1	3	0	0	0	0	0	0	0	0	1	0	0	0	0	0	0	2	2	2	1	2	2	2	2	2		2	2	2	2	2	74	0	3	1	1	4300	1	4	3	1	2
054054333001	0540543330	0540543	0	3	2	2	1	2	1	0	0	0	0	0	1	0	1	0	1	0	0	0	0		2	2	2		2	2	2	2	2	2	2	2			82	1	3	2	1	450	0	1	3	4	1
054054336002	0540543360	0540543	0	3	1	2	2	2	0	1	1	0	0	0	0	0	0	0	0	0	0	0	0			2	2	2	2	2	2	1		2	2	2	2	2	54	0	3	1	1	800	1	1	1	2	2
054054337001	0540543370	0540543	0	3	2	1	2	2	0	0	0	0	0	0	0	0	0	0	0	1	0	0	1	2		2	2	2	2		2	2		2	2	2	2	2	56	1	3	1	1	8000	0	4	2	2	1
054054338002	0540543380	0540543	0	1	1	2	2	2	0	0	0	0	0	0	0	0	1	0	0	0	0	0	0	2	2	2	2	2	2	2	2	2	2	2	2	2	2	2	57	0	3	1	1	2000	0	3	1	1	2
054054338003	0540543380	0540543	0	3	2	1	2	2	0	1	0	0	0	0	0	1	1	0	1	0	0	0	1	2	2	2	2	2	2	2	2	2	2	2	2	2	2	2	52	1	3	1	1	2000	0	3	2	5	1
054054339001	0540543390	0540543	0	3	2	1	2	2	1	0	0	0	0	0	0	0	0	0	0	1	0	0	0	2		2	2	2	2		2	2		2	2	2	2	2	47	1	3	1	1	1000	0	2	2	2	1
054054340002	0540543400	0540543	0	3	2	1	2	2	0	0	0	0	0	0	0	0	1	0	1	0	0	0	0	2	2	2	2	2	2	2	2	2	2	2	2	2	1	2	47	1	3	1	1	2700	1	3	2	2	2
054054341001	0540543410	0540543	0	3	2	1	2	2	0	0	0	0	0	0	0	0	1	0	0	1	0	0	0		2	2	2	2	2	2	2	2	2	2	2	2		2	48	1	3	1	1	3000	0	3	2	2	1
054054341002	0540543410	0540543	0	1	1	2	2	2	0	0	0	0	0	0	0	0	0	0	0	1	0	0	0	2	2	2	2	2	2	2	2	2	2	2	2	2		2	48	0	3	1	1	3000	0	3	1	1	2
054054342001	0540543420	0540543	0	1	1	2	2	3	0	1	1	0	0	0	0	0	1	0	1	1	0	1	1	2	2	2	2	2	2	2	2	2		2	2	2		2	47	1	3	1	1	2000	0	3	1	5	2
054054343001	0540543430	0540543	0	3	2	2	1	2	1	1	1	1	1	0	0	0	1	0	0	0	0	0	0	2	2		2	2	2	2	2	2	2	2	2	2		2	47	0	3	1	1	3000	0	3	3	5	1
054054343002	0540543430	0540543	0	3	2	1	2	2	1	1	1	0	0	0	0	0	0	0	0	0	0	0	1	2	2	2	2	2	2	2	2	2		1	2	2	2	2	46	1	3	1	1	3000	1	3	2	4	1
054054346003	0540543460	0540543	0	1	2	1	2	2	0	0	0	0	0	0	0	0	0	0	0	1	0	0	0	2	2	2	2	2	2	2	2	2	2	2	2	2	2	2	54	0	3	1	1	1400	0	2	2	1	1
054249103001	0542491030	0542491	0	1	1	2	2	2	1	1	1	1	1	1	1	1	1	1	0	1	0	1	1	1	2	2	2	2	2	2	2	2		2	2	2		2	76	1	3	2	1	2000	1	3	1	5	1
054249104002	0542491040	0542491	0	3	1	2	2	2	0	0	0	0	1	0	0	0	1	0	0	0	1	0	0	2	2	2	2	2	2	2	2	1	2	2	2	2		2	68	0	3	1	1	500	1	1	1	3	1
054249105002	0542491050	0542491	0	1	1	2	2	2	0	0	0	0	0	0	0	1	1	0	0	0	0	0	1	2	2	2	2	2	2	2	2	2	2	2	2	2	2	2	57	0	3	1	1	150	0	1	1	3	1
054249106001	0542491060	0542491	0	3	1	2	2	1	0	1	0	0	0	0	1	0	0	1	0	0	0	0	0		2	2	2	2	2	2	2	2		2	2	2		2	51	0	1	1	1	2000	0	3	1	3	1
054249106002	0542491060	0542491	0	3	1	2	2	2	0	0	0	0	0	0	1	0	0	0	0	1	0	0	0	2	2	2	2	2	2	2	2	2		2	2	2		2	53	1	3	1	1	2000	0	3	1	2	1
054249108002	0542491080	0542491	0	1	1	2	2	1	0	0	0	0	0	0	0	0	1	0	0	1	0	0	0	2	2	2	2	2	2	2	2	2		2	2	2	1	2	56	0	3	1	1	1000	1	2	1	2	2
054249109001	0542491090	0542491	0	1	1	2	2	3	0	0	0	0	0	0	0	0	1	0	1	1	1	0	0	2	2	2	2	2	2	2	2	2	1	2	2	2		2	55	0	3	1	1	2000	1	3	1	4	1
054249111002	0542491110	0542491	0	2	2	1	2	1	1	0	0	0	0	0	0	0	0	0	0	0	0	0	0		2	2	2	2	2		2	2	2	2	2	2	2	2	59	1	3	1	1	500	0	1	2	1	1
054249113001	0542491130	0542491	0	3	1	2	2	2	0	0	0	0	1	0	0	0	0	0	0	0	0	0	0	1	2	2	2	2	2	2	2	2	2	2	2	2		2	69	1	3	1	1	500	1	1	1	1	1
054249114002	0542491140	0542491	0	1	1	2	2	2	0	1	0	0	1	0	0	0	1	0	0	1	0	0	0	2	2	2	2	2	2	2	2	2	2	2	2	2		2	54	0	3	1	1	1800	0	2	1	4	1
054249115001	0542491150	0542491	0	1	1	2	2	2	1	0	0	0	1	0	0	0	1	0	0	1	0	0	1	2	2	2	2	2	2	2	2	2		2	2	2		2	56	1	3	1	1	5000	0	4	1	5	2
054249117002	0542491170	0542491	0	3	1	2	2	3	1	1	1	1	1	0	0	0	0	0	1	1	1	1	1	2	2		2	2	2	2	2	2		2	2	2		2	53	1	3	1	1	600	0	1	1	5	2
054249118002	0542491180	0542491	0	3	1	2	2	2	0	0	0	0	0	0	1	0	1	0	0	0	0	0	1	2	2	2	2	2	2	2	2	2		2	2	2	2	2	50	0	3	1	1	1500	0	2	1	3	2
054249119002	0542491190	0542491	0	3	1	2	2	3	1	1	1	1	1	0	1	0	1	0	1	1	1	1	1	2	2	2	2	2	2	2	2	2	2	2	2	2		2	52	1	3	1	1	1000	0	2	1	5	1
054249120001	0542491200	0542491	0	3	2	1	2	3	0	1	0	0	1	0	0	0	0	1	0	1	1	0	1		2	1	2	2	2	2	2	2	2	2	2	2		2	62	1	3	2	1	1000	1	2	2	5	1
054249121002	0542491210	0542491	0	3	1	2	2	3	1	1	1	0	0	0	1	0	0	0	0	1	1	0	0	2	2	2	2		2	2	2	2	1	2	2	2			50	1	1	2	1	1500	1	2	1	5	1
054249122002	0542491220	0542491	0	3	2	1	2	2	0	0	0	0	0	0	0	1	1	0	0	0	0	0	0	2	2	2	2	2	2		2		2	2	2	2		2	52	1	3	1	1	500	0	1	2	2	1
054249123002	0542491230	0542491	0	3	1	2	2	2	1	1	0	0	0	0	0	0	0	0	0	0	0	0	0	1	2	2	2	2	2	2	2	2	2	2	2	2	2	2	50	1	3	2	1	2000	1	3	1	2	1
054249124001	0542491240	0542491	0	2	1	2	2	2	1	0	0	0	1	0	1	0	1	0	0	1	0	0	1	2	2	2	2	2	2	2	2	2		2	2	2	1	2	50	1	3	1	1	400	1	1	1	5	2
054249124003	0542491240	0542491	0	2	2	2	1	3	0	0	0	0	0	1	0	0	1	1	0	0	0	0	0	2	2	2	2	1	2	2	2	2	2	2	2	2	2	2	42	0	3	1	1	400	1	1	3	3	1
054249125002	0542491250	0542491	0	3	2	2	1	1	0	0	0	0	1	0	0	0	0	0	0	1	0	0	0	2	2	2	2	2	2	2	2	2	2	2	2	2	2	2	55	1	1	1	2	2500	0	3	3	2	1
054249126001	0542491260	0542491	0	1	1	2	2	2	0	1	0	1	1	1	1	0	1	0	1	1	0	0	1	2	2	2	2	2	2	2	2	2		2	2	2		2	52	1	3	1	1	1000	0	2	1	5	2
054249127001	0542491270	0542491	0	3	1	2	2	3	1	0	0	0	0	1	0	0	1	0	1	1	0	0	1	2	2	2	2	2	2	2	2	2	2	2	2	2	2	2	47	1	3	1	1	1667	0	2	1	5	1
054249127002	0542491270	0542491	0	1	1	2	2	2	0	1	1	1	1	0	0	1	1	0	1	1	1	1	1	2	2	2	2	2	2	2	2	2	2	2	2	2	2	2	52	0	1	1	1	1667	0	2	1	5	1
054249128001	0542491280	0542491	0	3	1	2	2	1	0	0	0	0	0	0	1	0	1	0	0	0	0	0	1	2	2	2	2	2	2	2	2	2	1	2	2	2	2	2	47	1	1	1	1	1600	1	2	1	3	2
054249129001	0542491290	0542491	0	3	2	1	2	3	1	0	1	0	0	0	0	0	1	0	0	0	1	0	1	2	2		2	2	2	2	2	2		2	2	2	2	2	50	1	3	1	1	800	0	1	2	5	1
054249129002	0542491290	0542491	0	3	2	1	2	3	0	0	0	0	0	0	1	0	0	0	0	0	0	0	1	2	2	2	2	2	2	2	2	2	1	2	2	2	2	2	49	0	3	1	1	800	1	1	2	2	1
054249130002	0542491300	0542491	0	3	1	2	2	1	1	0	0	0	0	0	0	0	0	0	0	0	0	0	0	2	2	2	2	2	2	2	2	2	2	2	2	2	2	2	47	1	3	1	1	400	0	1	1	1	1
054249132001	0542491320	0542491	0	3	1	2	2	2	0	1	0	0	0	0	1	1	1	0	0	0	0	0	1	2		2	2	2	2	2	2	2	2	2	2		2	2	49	1	3	1	1	500	0	1	1	5	1
054249132002	0542491320	0542491	0	3	1	2	2	1	0	0	0	0	0	0	0	0	1	0	0	0	0	0	0	2	2	2	2	2	2	2	2	2	2	2	2	2	2	2	49	0	3	1	1	500	0	1	1	1	1
054249133002	0542491330	0542491	0	3	2	2	1	2	1	1	1	1	0	1	1	0	1	0	1	1	1	0	0	2	2		2	2	2	2	2	2		2	2	2	1	2	49	1	1	1	1	1000	1	2	3	5	1
054249134001	0542491340	0542491	0	3	1	2	2	3	0	1	0	0	0	0	0	0	1	0	0	1	0	0	0	2	2	2	2		2	2	2	2	2	2	2	2		1	49	1	1	1	1	900	1	2	1	3	1
054249134002	0542491340	0542491	0	1	2	2	1	2	1	0	0	0	0	0	0	0	1	0	0	0	0	0	0	2	2	2	2	2	2	2	2	2	2	2	2	2	2	2	47	0	3	1	1	900	0	2	3	2	1
054249201001	0542492010	0542492	0	3	2	1	2	3	1	1	1	0	0	0	1	0	1	1	0	1	1	1	1		1	2	2	2	2	1				2	2	2		2	69	0	3	1	1	3000	1	3	2	5	1
054249201002	0542492010	0542492	0	3	1	2	2	2	0	1	1	0	0	0	0	0	1	0	0	0	0	0	1	2	2	2	2	2	2	2	2	2	1	2	2	2	1	2	72	1	3	1	1	3000	1	3	1	4	1
054249202001	0542492020	0542492	0	3	1	2	2	3	1	0	0	0	0	0	1	0	0	0	0	0	0	0	0	2	2	2	2	2	2	2	2	2		2	2	2		2	71	1	3	1	1	200	0	1	1	2	1
054249202002	0542492020	0542492	0	1	1	2	2	2	0	1	0	0	0	0	1	1	1	0	0	1	0	0	0	2	2	2	2	2	2	2	2	2	2	2	2	2	2	2	73	0	3	1	1	200	0	1	1	5	1
054249204001	0542492040	0542492	0	3	2	2	1	2	1	0	1	1	1	0	0	0	0	1	0	1	1	1	0		2	2	2	2	2	2	2	2	2	2	2	2		2	65	1	3	1	1	1600	0	2	3	5	1
054249204002	0542492040	0542492	0	2	1	2	2	2	1	1	0	0	0	0	0	1	0	0	1	1	0	0	0	2	2	2	2	2	2	2	2	2		2	2	2		2	66	0	3	1	1	1600	0	2	1	5	1
054249205002	0542492050	0542492	0	1	1	2	2	3	1	0	0	0	0	0	1	0	0	0	0	0	0	0	0	1	2	1	2	2	2	2	2	2	2	2	2	2	2	2	73	0	3	1	1	300	1	1	1	2	1
054249206001	0542492060	0542492	0	1	2	2	1	3	1	1	1	1	1	0	1	1	1	1	1	1	1	1	1		1	2	2	2	2	2	2	2		2	2	2		2	74	1	3	2	1	14000	1	4	3	5	1
054249207001	0542492070	0542492	0	2	2	2	1	3	1	1	0	0	1	1	1	1	0	1	0	1	1	1	1			2	2		2	2	2			2	2	2		2	66	0	3	1	1	2000	0	3	3	5	1
054249207002	0542492070	0542492	0	3	2	2	1	1	1	1	0	0	0	0	0	0	0	0	0	1	0	0	0	2	2	2	2	2	2	2	2		2	2	2	2		2	66	1	3	1	1	2000	0	3	3	3	1
054249209001	0542492090	0542492	0	2	2	2	1	2	0	1	1	0	0	0	1	0	1	1	0	1	0	0	0	2	2	2	2	2	2	2	2	2		2	2	2		2	84	1	3	2	1	1000	0	2	3	5	1
054249210002	0542492100	0542492	0	3	1	2	2	3	1	1	0	1	1	1	1	1	1	0	1	1	0	0	1	2	2	2	2	1	2	2	2	2	2	2	2	2		2	65	1	3	2	1	400	1	1	1	5	1
054249212001	0542492120	0542492	0	1	2	2	2	3	1	1	1	1	1	1	1	1	1	1	1	1	1	1	1	2	2	2	2		2	2	2	2	2	2	2	2		2	78	1	3	2	1	2000	0	3	4	5	2
054249213002	0542492130	0542492	0	1	1	2	2	1	1	0	0	0	0	0	1	1	0	0	0	0	0	0	0	2	2	2	2	2	2	2	2	2		2	2	2		2	65	1	3	1	1	320	0	1	1	3	1
054249213003	0542492130	0542492	0	1	1	2	2	1	0	0	0	0	0	0	0	0	0	0	0	1	0	1	0	2	2	2	2	2	2	2	2	2	2	2	2	2		2	63	0	3	1	1	320	0	1	1	2	1
054249215001	0542492150	0542492	0	3	1	2	2	2	1	0	0	0	0	0	0	0	0	0	0	0	0	0	1		2	2	2	2	2	2	2	2		2	2	2	2	2	52	1	3	1	1	1000	0	2	1	2	2
054249215002	0542492150	0542492	0	3	1	2	2	2	0	0	0	0	0	0	0	0	0	0	1	1	1	0	0	2	2	2	2	2	2	2	2	2	2	2	2	2	2	2	56	0	3	1	1	1000	0	2	1	3	1
054249216001	0542492160	0542492	0	3	1	2	2	1	0	1	0	0	0	0	0	0	0	0	0	1	0	0	0	2	2	2	2	2	2	2	2	2		2	2	2		2	57	1	3	2	1	500	0	1	1	2	1
054249217001	0542492170	0542492	0	3	2	2	1	2	0	1	0	1	1	0	0	1	1	0	0	1	0	0	1	2	2	2	2	2	2	2	2			2	2	2		2	69	0	3	2	1	100	0	1	3	5	1
054249221001	0542492210	0542492	0	3	1	2	2	3	1	1	1	1	1	1	1	1	1	1	1	1	1	1	1	1	2	2	2	2	2					2	2	2		2	72	1	1	1	1	1500	1	2	1	5	1
054249222002	0542492220	0542492	0	1	1	2	2	2	0	0	0	0	0	0	0	0	1	0	0	0	0	0	1	2	2	2	2	2	2	2	2	2	2	2	2	2	2	2	65	0	3	1	1	3000	0	3	1	2	1
054249223001	0542492230	0542492	0	2	2	2	2	3	0	0	1	1	1	0	0	0	1	1	1	1	1	0	0	2	2	2	2	2	2	2	2	2		2	2	2		2	55	1	3	1	1	500	0	1	4	5	1
054249224001	0542492240	0542492	0	2	2	1	2	3	0	0	1	1	0	1	0	0	1	0	1	1	1	0	1		2		2	2	2	2	2	2	2	2	2	2		2	74	1	3	1	1	750	0	1	2	5	1
054249224002	0542492240	0542492	0	2	1	2	2	3	0	0	1	0	0	0	1	0	1	0	0	1	0	0	0	2	2	2	2	2	2	2	2			2	2	2		2	76	0	3	1	1	750	0	1	1	4	1
054249226001	0542492260	0542492	0	3	2	2	1	3	1	1	1	1	1	1	1	1	1	0	1	1	1	0	1		2	2	2		2	1	2	2		2	1	2		2	74	1	1	1	1	850	1	2	3	5	1
054249226002	0542492260	0542492	0	1	2	2	1	3	0	0	0	0	1	0	1	1	1	0	0	1	0	1	0	2	2	2	2	2	2	2	2			2	2	2		2	79	0	1	1	1	850	0	2	3	5	1
054249229001	0542492290	0542492	0	3	2	1	2	2	1	1	0	0	0	1	0	1	1	0	1	1	1	0	0	2	2	2	2	2	2	2	2	2		2	2	2	2	2	56	1	3	1	1	4000	0	4	2	5	1
054249230002	0542492300	0542492	0	3	1	2	2	3	1	0	0	0	1	0	0	0	1	0	0	1	0	0	0	2	2	2	2	2	2	2	2	2	2	2	2	2	1	2	65	1	3	2	1	5000	1	4	1	4	1
054249231002	0542492310	0542492	0	1	1	2	2	2	0	1	0	0	0	0	0	1	1	0	0	0	0	0	0	2	1	2	2	2	2	2	2			2	2	2	2	2	50	0	3	1	1	800	1	1	1	3	1
054249234001	0542492340	0542492	0	3	1	2	2	3	1	0	0	1	1	0	1	0	1	0	1	1	1	0	0	2	2	2	2	2	2	2	2	2		2	2	2		2	48	1	3	1	1	2000	0	3	1	5	1
054249234002	0542492340	0542492	0	1	1	2	2	2	0	0	1	0	1	0	1	0	0	0	0	1	1	0	1		1	2	2	2	1	2	2	2		2	2	2		2	51	0	3	1	1	2000	1	3	1	5	2
054249301001	0542493010	0542493	0	1	2	1	2	2	0	0	0	0	0	0	1	0	0	0	1	1	0	0	0	2	2	2	2	2	2	2	2	2	2	2	2	2		2	68	1	1	1	1	3000	0	3	2	3	1
054249302003	0542493020	0542493	0	1	2	1	2	3	0	1	0	0	1	0	0	1	1	0	1	1	1	0	0		2	2	2	2	2	2	2	2	2	2	2	2		2	80	1	1	2	1	2000	0	3	2	5	1
054249303002	0542493030	0542493	0	3	1	2	2	3	0	0	0	0	0	1	0	0	0	0	1	0	0	0	1	2		2	2		2	2	2	2	2	2	2	2		1	63	1	1	1	1	2000	1	3	1	3	1
054249306002	0542493060	0542493	0	3	1	2	2	1	1	1	1	1	0	0	1	1	1	0	0	1	0	0	0	2	2	2	2	2	2	2	2	2	2	2	2	2		2	61	1	1	1	1	1500	0	2	1	5	1
054249307001	0542493070	0542493	0	3	2	2	1	3	1	1	1	1	1	1	1	1	1	0	1	1	1	0	1	2	2	2	2	2	2		2				2	2	1	2	63	1	1	1	1	3000	1	3	3	5	1
054249310001	0542493100	0542493	0	3	2	1	2	2	0	0	0	0	0	0	0	0	0	0	0	1	0	0	0	2	2	2	2	2	2	2	2	2	2	2	2	2	2	2	59	1	1	1	1	1500	0	2	2	1	1
054249310002	0542493100	0542493	0	3	1	2	2	1	1	1	0	0	0	0	0	0	0	0	0	0	0	0	0	2	2	2	2	2		2	2	2	2	2	2	2	2	2	63	0	1	1	1	1500	0	2	1	2	2
054249312001	0542493120	0542493	0	3	1	2	2	2	0	0	0	0	0	0	0	0	0	0	1	1	1	0	0	2	2	2	2	2	2	2	2	2	2	2	2	2		2	55	1	1	1	1	300	0	1	1	3	2
054249312002	0542493120	0542493	0	1	1	2	2	3	0	0	0	0	0	0	0	0	0	0	1	1	1	0	0	2	2	2	2	2	2	2	2	2	2	2	2	2	2	2	58	0	1	1	1	300	0	1	1	3	1
054249315003	0542493150	0542493	0	3	2	1	2	1	1	0	0	0	1	0	0	0	1	0	0	1	0	0	0	2			1	2	2	2	2	2		2	2	2	2	2	69	1	1	1	1	6000	1	4	2	4	1
054249316002	0542493160	0542493	0	3	1	2	2	2	0	0	0	0	1	0	0	0	0	0	0	1	1	0	0	2	2	2	2	2	2	2	2	2	2	2	2	2	2	2	47	1	1	1	1	1000	0	2	1	3	1
054249318001	0542493180	0542493	0	3	2	1	2	2	0	0	0	0	0	0	0	0	1	0	0	1	0	0	0	2	2	2	2	2	2	2	2	2	2	2	2	2		2	64	0	1	1	1	2500	0	3	2	2	1
054249318002	0542493180	0542493	0	3	2	2	1	2	1	1	1	1	0	0	0	1	0	0	0	1	0	0	1		2	2	2	2	2	2	2	2	2	2	2	2		2	54	1	1	1	1	2500	0	3	3	5	2
054249319001	0542493190	0542493	0	3	2	1	2	2	0	1	0	0	0	0	1	0	0	0	0	1	0	0	1	2	2	2	2	2	2		2	2		2	2	2	1	2	69	1	1	1	1	2000	1	3	2	4	1
054249321002	0542493210	0542493	0	1	2	1	2	2	0	1	0	0	0	0	0	0	0	0	0	0	0	0	1		2		2	2	2	2	2	2	2	2	2	2	2	2	51	1	1	1	1	5000	0	4	2	2	2
054249322001	0542493220	0542493	0	3	1	2	2	3	1	1	1	1	1	1	0	0	0	0	0	1	1	0	1	2	2	2	2	2	2	1	2	2	2	2	2	2	1	2	54	1	1	1	1	6000	1	4	1	5	1
054249324001	0542493240	0542493	0	1	2	1	2	2	0	1	0	0	0	0	1	0	0	0	0	0	0	0	0	2	2	2	2	2	2	2	2	2	2	2	2	2	2	2	49	1	1	1	1	2500	0	3	2	2	2
054249324002	0542493240	0542493	0	2	1	2	2	2	0	0	0	0	1	0	0	0	0	0	0	1	0	0	0	2		2	2	2		2	2			2	2	2		2	51	0	1	1	1	2500	0	3	1	2	2
054249325001	0542493250	0542493	0	1	2	1	2	3	1	1	1	1	0	1	1	1	1	1	1	1	0	0	0			2	2	1	2		2	2		2	2	2		2	74	1	1	1	1	3500	1	4	2	5	1
054249326002	0542493260	0542493	0	3	2	1	2	3	0	0	0	0	0	0	0	0	0	0	0	1	0	0	0		2		2	2	2	2	2	2		2	2	2		2	51	0	1	1	1	4000	0	4	2	1	2
054249327001	0542493270	0542493	1	3	2	2	1	3	0	1	1	1	0	0	0	0	1	1	1	1	1	1	0		2	2	2	2	2	2	2	2	2	2	2	2	2	2	77	1	1	1	1	1800	0	2	3	5	1
054249327002	0542493270	0542493	0	1	2	1	2	2	0	0	0	0	1	0	1	1	0	0	1	0	0	1	0	2	2	2	2	2	2	2	2	2	2	2	2	2	2	2	76	0	1	1	1	1800	0	2	2	5	1
054249329001	0542493290	0542493	0	3	1	2	2	2	0	0	0	1	0	1	0	0	0	0	0	0	0	0	0	1			2	2	2	2	2	2	2	2	2	2		2	49	1	1	1	1	3000	1	3	1	2	1
054249332002	0542493320	0542493	0	3	1	2	2	2	1	1	0	0	0	0	0	0	0	0	0	1	0	0	1	2	2	2	2	2	2	2	2	2	2	2	2	2	1	2	51	1	1	1	1	3000	1	3	1	4	1
054249333001	0542493330	0542493	0	3	2	2	1	1	0	1	0	0	0	0	1	0	0	0	0	1	0	0	0	2	2	2	2	2	2	2	2	2		2	2	2		2	47	1	1	1	1	2000	0	3	3	3	1
054249334001	0542493340	0542493	0	1	1	2	2	3	1	0	1	1	1	0	1	0	1	0	0	1	0	1	1			2	2	2	2	2	2	2	2	2	2	2		2	48	0	1	1	1	1400	0	2	1	5	1
054249334002	0542493340	0542493	0	3	1	2	2	3	1	1	0	1	0	0	0	0	1	0	0	1	0	0	1	2	2	2	2	2	2	2	2	2	2	2	2	2	2	2	48	1	1	1	1	1400	0	2	1	5	2
056043101002	0560431010	0560431	0	3	1	2	2	3	1	1	0	0	0	1	1	1	1	1	0	0	0	0	1		2	2	2		2		2	1		2	2	2		2	66	0	3	1	1	800	1	1	1	5	1
056043102001	0560431020	0560431	1	1	1	2	2	2	1	0	0	0	0	0	0	0	1	0	0	0	0	0	0	2	2	2	2	2	2	2	1	2	2	2	1	2		2	63	0	1	1	1	1000	1	2	1	2	2
056043102002	0560431020	0560431	1	3	2	1	2	3	1	1	1	0	0	0	0	0	0	0	1	1	0	0	0	2			2	2	2		2	2		2	1	2		2	64	1	1	1	1	1000	1	2	2	5	1
056043103001	0560431030	0560431	0	3	2	2	1	3	1	1	1	0	1	0	1	0	1	0	1	0	1	1	1	2	2	2	2	2	2		2	2			2	2		2	62	1	1	1	1	4000	0	4	3	5	1
056043105001	0560431050	0560431	0	3	2	1	2	3	0	1	1	1	0	1	1	1	1	0	1	1	1	0	1		2		2	2	2	2	2	2	1	2	1	2		2	72	1	3	1	1	700	1	1	2	5	1
056043105003	0560431050	0560431	0	1	1	2	2	3	0	0	1	0	0	0	0	0	0	1	0	0	0	0	0		2	2	2	2	2	2	2	2	2	2	1	2	2	2	64	0	3	1	2	700	1	1	1	2	1
056043106002	0560431060	0560431	0	1	2	1	2	2	0	1	0	0	0	0	1	0	1	1	1	1	0	0	1	1		2	2	2		2	2	2	2	2	2	2		2	58	1	3	1	1	600	1	1	2	5	2
056043107002	0560431070	0560431	0	3	2	2	1	3	1	0	1	1	0	1	1	0	1	0	1	0	0	1	1	2	1	2	2		2	1	2	1		2	2	2			72	1	1	1	1	1000	1	2	3	5	1
056043108001	0560431080	0560431	0	1	1	2	2	3	0	0	0	0	0	0	0	0	1	0	0	0	0	0	0	1	2	2	2		2	2	2	2		2	2	2		2	69	0	3	2	1	300	1	1	1	1	1
056043109001	0560431090	0560431	0	3	2	2	1	1	0	1	1	1	0	0	0	0	1	0	1	1	0	0	0			2	2	2	2		2	2	2	2	2	2		2	69	1	3	1	1	455	0	1	3	5	1
056043109002	0560431090	0560431	0	3	2	2	1	3	1	1	1	1	1	0	0	1	1	1	1	1	1	0	1			2	2	2		2		2		2	1	2		2	74	0	3	1	1	455	1	1	3	5	1
056043111001	0560431110	0560431	0	1	1	2	2	1	0	0	0	0	0	0	0	0	1	0	0	0	0	0	0		2	2	2	2	1	2	2	2	2	2	2	2	2	2	65	0	3	1	1	700	1	1	1	1	1
056043111002	0560431110	0560431	0	1	1	2	2	2	1	1	0	0	0	1	1	1	1	0	1	1	0	0	1		2	2	2	2	2		2	2	1	2	2	2		2	65	1	3	1	1	700	1	1	1	5	1
056043113002	0560431130	0560431	0	3	2	1	2	2	1	1	1	0	0	0	1	1	1	0	0	0	0	0	0		2	1	2	2	2		2	2	2	2	2	2		2	67	1	3	1	1	1000	1	2	2	5	1
056043119002	0560431190	0560431	1	3	2	1	2	1	1	1	1	0	0	0	1	1	1	1	1	1	0	0	1	2	1		1	2	2		2	1		2	2	2	2	2	71	1	3	1	1	500	1	1	2	5	1
056043120001	0560431200	0560431	0	3	1	2	2	2	0	0	0	0	0	0	0	0	0	0	0	1	0	0	0		2	2	2	2	2	2	1	2		2	1	2		2	73	1	3	1	1	800	1	1	1	1	2
056043120002	0560431200	0560431	0	1	1	2	2	2	0	0	0	0	0	0	0	1	1	0	1	1	0	1	0		2	2	2	2	2	2	2	1	2	2	2	1		2	75	0	3	1	1	800	1	1	1	5	1
056043121001	0560431210	0560431	0	3	2	1	2	2	0	0	0	0	0	1	0	0	1	0	1	1	1	0	0	2	2	2	2	2	2	2	2	2	2	2	2	2		2	85	1	3	2	1	500	0	1	2	5	1
056043122001	0560431220	0560431	0	2	1	2	2	2	0	0	0	0	0	0	0	0	1	0	0	0	0	0	0	2	2	2	2	2	2	2	2	1	2	2	2	2	2	2	68	0	1	1	1	1500	1	2	1	1	1
056043122002	0560431220	0560431	0	3	2	1	2	3	0	1	1	0	0	0	0	0	1	0	0	1	1	0	1	2	2	2	2	2	2	2	2	2	2	2	2	2		2	65	1	1	1	1	1500	0	2	2	5	1
056043124001	0560431240	0560431	0	3	2	1	2	2	1	1	0	1	0	0	0	1	1	0	0	1	0	0	1	2	2	2	2	2	2	2	2	2	2	2	2	2		2	81	1	1	1	1	1000	0	2	2	5	1
056043125001	0560431250	0560431	0	1	1	2	2	3	1	1	1	0	0	1	1	1	1	0	1	1	0	0	1	2	1	2	2	2	2	2	2	1		2	2	2	2	2	59	0	1	1	1	2800	1	3	1	5	1
056043125002	0560431250	0560431	0	3	2	1	2	3	1	1	1	0	0	0	0	1	1	0	0	1	1	0	1		1	2	2		2		2			2	2		1	1	59	1	1	1	1	2800	1	3	2	5	1
056043127001	0560431270	0560431	0	3	1	2	2	3	0	1	1	1	0	1	1	1	1	0	0	1	0	1	1	2	2	2	2	2	2	1	2	2		2	1	2		2	67	1	3	1	1	500	1	1	1	5	1
056043127002	0560431270	0560431	0	3	2	2	1	3	0	0	1	0	0	0	0	0	0	0	0	0	1	0	0				2	2	2	2		2	2	2	2	2	2	2	71	0	3	1	1	500	0	1	3	2	1
056043128001	0560431280	0560431	0	3	2	1	2	2	1	1	0	0	0	0	0	0	0	0	0	0	0	0	0	2	2	1	2	2	2		2	2	2	2	2	2	2	2	77	1	1	1	1	1500	1	2	2	2	2
056043128002	0560431280	0560431	0	3	2	2	1	3	0	0	0	0	0	0	0	1	1	0	1	1	1	1	0		2	1	2	2	2	2	1	2	2	2	2	2		2	78	0	1	1	1	1500	1	2	3	5	1
056043129002	0560431290	0560431	0	3	2	1	2	3	0	0	0	0	0	1	1	1	1	0	0	0	0	0	0	2	2	2	2	1	2	2	2			2	2	2	2	1	58	0	1	1	1	3500	1	4	2	4	1
056043130001	0560431300	0560431	1	3	1	2	2	3	1	1	1	1	1	0	1	1	1	1	1	1	1	1	1		2	2	1		2		2	2		2	2	2		2	68	1	3	2	1	15000	1	4	1	5	1
056043131001	0560431310	0560431	0	1	2	2	1	3	1	1	1	1	0	1	1	1	1	0	1	1	1	1	1		2	2	2		2	2	2	2		2	1	2			75	0	3	1	1	1100	1	2	3	5	1
056043131002	0560431310	0560431	0	3	2	2	1	3	1	1	1	1	1	1	1	1	1	1	0	1	1	1	1	2	2	2	2		1		2	2		2	2	2		1	70	1	3	1	1	1100	1	2	3	5	1
056043201001	0560432010	0560432	0	3	1	2	2	3	1	1	0	0	1	1	1	1	1	0	1	1	0	0	0	2	2	2	2		2	1	2	2			2	2			71	1	3	1	1	2000	1	3	1	5	1
056043201002	0560432010	0560432	0	1	2	1	2	2	1	1	1	0	1	1	1	0	1	1	0	1	1	1	1	1	2	2	2	1	2	2	2	2	2	2	2	2	2	2	76	0	3	1	1	2000	1	3	2	5	1
056043206001	0560432060	0560432	0	1	1	2	2	3	1	1	1	1	1	1	0	1	1	1	1	1	1	1	0	2		1	2		2	2	2			2	2	2		2	60	1	3	1	1	1000	1	2	1	5	1
056043206002	0560432060	0560432	0	3	1	2	2	3	1	1	1	0	0	1	0	1	1	0	1	0	1	1	0		2		2	2		1				2	1	2		2	62	0	3	1	1	1000	1	2	1	5	2
056043207001	0560432070	0560432	0	1	1	2	2	2	0	0	0	0	1	1	0	0	0	0	0	0	0	0	0	2	2	2	2	2	2	2	2	2	2	2	2	2	2	2	71	0	3	3	1	200	0	1	1	2	1
056043208001	0560432080	0560432	0	3	2	2	2	2	1	1	1	0	0	0	0	1	1	0	1	1	1	1	1	2	2	2	2	2	2	2	2	2	2	2	2	2		1	75	1	3	2	1	300	1	1	4	5	1
056043209001	0560432090	0560432	0	3	1	2	2	3	1	0	0	0	0	0	0	0	1	0	0	0	0	0	0		1		2	2	2	2	2	2		2	1	2	2	2	64	1	3	1	2	500	1	1	1	2	1
056043210001	0560432100	0560432	0	3	2	1	2	2	0	1	0	0	0	0	1	0	0	0	0	0	0	0	0	2	2	2	2	2	2	2	2			2	2	2		2	54	1	1	2	1	2000	0	3	2	2	1
056043211002	0560432110	0560432	0	1	1	2	2	2	0	0	0	0	0	0	0	0	0	0	1	0	0	0	0	2	2	2	2	2	2	2	2	2	2	2	2	2	2	2	63	0	3	1	1	500	0	1	1	1	1
056043214001	0560432140	0560432	0	1	2	2	1	2	1	1	1	1	1	0	0	0	0	0	1	1	0	1	1	2	2	2	2	2	2		2	2	2	2	2	2		2	72	1	3	2	2	700	0	1	3	5	1
056043215001	0560432150	0560432	1	3	2	2	2	1	1	1	1	1	0	1	1	1	1	0	1	1	1	1	0	2	2	2	2		2	2	2	2		2	2	2			74	1	3	2	1	900	0	2	4	5	1
056043216001	0560432160	0560432	0	1	2	1	2	2	1	1	0	0	0	0	1	0	0	0	1	0	0	0	0		2	2	2	2	2	2	2	2		2	2	2		2	55	1	1	1	1	3000	0	3	2	4	1
056043217001	0560432170	0560432	0	3	2	2	2	2	1	1	1	1	1	0	0	1	1	0	1	1	1	1	1	1	2	2	2		2	2		2	2	2	2	2		2	84	1	3	1	1	2720	1	3	4	5	1
056043217002	0560432170	0560432	0	2	1	2	2	1	1	1	0	1	1	0	0	0	0	0	0	0	0	0	0		2	2	2	2	2	2	2	2	2	2	2	2	2	2	85	0	3	1	1	2720	0	3	1	4	1
056043218001	0560432180	0560432	0	3	1	2	2	3	0	0	0	0	0	0	1	0	1	0	1	1	0	0	0	2	2	2	2	2	2		2	2		2	2	2		2	64	1	3	1	1	2000	0	3	1	4	1
056043218002	0560432180	0560432	0	2	1	2	2	3	0	1	1	0	1	0	0	0	1	0	1	1	1	0	1			2	2				2	2	2	2	2	2			64	0	3	1	1	2000	0	3	1	5	1
056043219001	0560432190	0560432	0	1	1	2	2	2	1	1	1	0	0	0	0	1	1	0	1	1	1	0	1				2		1		1			2	1	2		2	69	0	3	1	1	400	1	1	1	5	1
056043219002	0560432190	0560432	0	3	1	2	2	3	1	1	1	1	1	1	0	1	1	1	1	1	1	1	1	1	2	2	2		2		2	2	2	2	2	2		2	68	1	3	1	1	400	1	1	1	5	1
056043222001	0560432220	0560432	0	3	2	2	2	2	0	1	0	0	0	1	1	1	1	0	1	1	0	0	1	2	2	2	2	2	2	2	2	2	2	2	1	2		1	70	1	3	1	1	1150	1	2	4	5	1
056043222002	0560432220	0560432	0	1	1	2	2	2	0	1	0	0	0	0	0	0	1	0	0	0	0	0	1	2	2	2	2	2	2	2	2	2	2	2	2	2		2	75	0	3	1	1	1150	0	2	1	3	1
056043223001	0560432230	0560432	0	3	2	1	2	1	0	1	0	0	0	0	0	0	1	0	0	0	0	0	0	2	2	2	2	2	2	2				2	2	2		2	71	1	1	1	1	1000	0	2	2	2	1
056043223002	0560432230	0560432	0	3	2	1	2	2	0	0	0	0	1	0	0	0	0	0	1	1	1	1	1	2	2	2	2	2	2	2	2	2	2	2	1	2		2	77	0	3	1	1	1000	1	2	2	5	2
056043224001	0560432240	0560432	0	3	2	1	2	3	0	0	0	0	1	0	0	1	1	1	0	1	0	0	1	2			2	2	2	2	2	2		2	2	2		2	53	1	1	1	1	3300	0	4	2	5	2
056043224002	0560432240	0560432	0	1	2	2	1	2	1	0	0	0	0	0	0	0	1	0	0	0	0	0	0	2	1	1	2				1	2		1	1	2			60	0	1	1	1	3300	1	4	3	2	1
056043227002	0560432270	0560432	0	1	2	1	2	2	1	1	1	0	0	0	0	0	0	0	1	1	1	0	0	2	2	2	2	2	2	2	2	2	2	2	2	2	1	2	65	1	1	2	1	7000	1	4	2	5	1
056043228001	0560432280	0560432	0	1	1	2	2	2	0	0	1	0	0	0	0	0	1	0	1	1	0	1	0	2	2	1	2	2	2	2	2	2	2	2	2	2		2	75	0	3	1	1	600	1	1	1	5	1
056043228002	0560432280	0560432	0	3	1	2	2	2	1	1	1	1	1	1	1	1	1	1	1	1	1	1	1		2	2	2	2	2	2	2	2		2	2	2		2	74	1	3	1	1	600	0	1	1	5	1
056043229002	0560432290	0560432	0	1	2	2	1	2	0	0	0	0	0	0	1	0	1	0	0	0	0	0	1		2	2	2	2	2	2	2	2		2	2	2	2	2	54	0	1	1	1	3500	0	4	3	3	2
056043231002	0560432310	0560432	0	1	2	1	2	2	0	0	0	0	0	0	0	0	1	0	0	1	0	0	1	2	2	2	2	2	2	2	2	2	1	2	2	2	2	2	52	1	1	1	1	1400	1	2	2	3	1
056043232001	0560432320	0560432	0	1	1	2	2	1	0	1	1	0	0	0	0	0	1	0	0	0	0	0	1	2	2	2	2	2	2	2	2	2		2	2	2		2	64	0	3	1	1	500	0	1	1	4	1
056043232002	0560432320	0560432	0	2	1	2	2	3	0	1	1	1	1	1	1	1	1	1	1	0	1	1	1		2	2	2	2	2	2	2			2	2	2		2	62	1	3	1	1	500	0	1	1	5	1
056043233001	0560432330	0560432	0	3	1	2	2	2	1	0	0	0	1	0	0	0	1	0	0	1	0	0	0	2	2	2	2	2	2	2	2	2	2	2	2	2		2	47	1	3	1	1	300	0	1	1	4	1
056043301002	0560433010	0560433	0	3	1	2	2	2	0	0	0	0	1	0	1	1	1	0	1	1	1	1	0	1		2	2	2	2	2	2	2		2	2	2		2	53	1	3	1	1	300	1	1	1	5	1
056043302002	0560433020	0560433	0	3	2	1	2	2	1	0	0	0	0	0	0	0	0	1	1	0	0	0	0			2	2	2	2		2		2	2	2	2	2	2	79	0	3	2	1	333	0	1	2	3	1
056043303001	0560433030	0560433	0	3	1	2	2	2	1	1	1	1	1	0	0	0	1	0	1	1	1	1	1	2	2	2	2	2	2	2	2	2	2	2	2	2		2	63	0	3	1	1	1300	0	2	1	5	2
056043303002	0560433030	0560433	0	3	1	2	2	2	1	1	1	1	1	1	1	1	1	0	1	1	1	1	1		2	2	2		2	2	2	2	2	2	2	2			61	1	3	1	1	1300	0	2	1	5	1
056043304001	0560433040	0560433	0	3	2	2	1	3	1	1	1	1	1	1	0	0	1	0	1	1	0	0	0	2	2	2		2	2	2	2	2		2	2	2		2	55	1	1	1	1	5000	0	4	3	5	1
056043304002	0560433040	0560433	0	1	1	2	2	2	1	1	0	1	0	0	0	1	1	0	1	1	0	0	0	1	2	2	2	2			2			2	2	2		2	63	0	1	1	1	5000	1	4	1	5	2
056043306001	0560433060	0560433	0	1	2	1	2	2	0	0	0	0	1	0	0	0	1	1	0	0	0	0	0	2	2		2	1	2	2	2	2	2	2	2	2			65	0	3	1	1	1000	1	2	2	3	1
056043306002	0560433060	0560433	0	2	1	2	2	2	0	1	1	1	0	1	1	0	1	0	0	1	0	0	0		2	2	2	2	2	2	2	2	2	2	2	2	2	2	55	1	3	1	1	1000	0	2	1	5	1
056043307001	0560433070	0560433	0	3	1	2	2	2	0	0	1	1	1	1	0	1	1	0	1	0	0	0	0	2	2	2	2	2	2	2	2	2	2	2	2	2		2	71	1	3	2	1	1000	0	2	1	5	1
056043309002	0560433090	0560433	0	3	2	1	2	2	1	1	1	0	1	0	0	0	0	0	1	0	1	1	0				2	2	2	2	2	2	2	2	1	2		2	70	1	3	1	1	4000	1	4	2	5	1
056043310002	0560433100	0560433	0	3	1	2	2	3	0	1	1	1	1	0	1	1	1	0	1	1	1	0	1	2	2	2	2	2		2	2	2		2	2	2			73	1	3	2	1	500	0	1	1	5	1
056043311002	0560433110	0560433	0	1	1	2	2	1	0	0	0	0	0	0	0	0	1	0	0	0	0	0	0	1	2	2	2	2		2	2	2	2	2	2	2		2	60	0	3	1	1	800	1	1	1	1	2
056043312001	0560433120	0560433	0	1	1	2	2	2	0	0	0	0	0	0	0	0	0	0	0	1	0	0	0			2	2	2	2	1	2	2	2	2	1	2	2	2	67	0	3	1	1	1000	1	2	1	1	2
056043312002	0560433120	0560433	0	3	2	1	2	3	1	1	1	0	0	0	0	0	1	0	0	0	0	0	1	2		2	2	1		2	2	2			1	2	2	2	63	1	3	1	1	1000	1	2	2	5	1
056043314002	0560433140	0560433	0	3	2	1	2	3	1	0	0	0	0	0	1	1	1	0	0	0	0	0	0				2		2	2	2			2	2	2			53	0	1	1	1	2800	0	3	2	4	1
056043316001	0560433160	0560433	0	1	1	2	2	3	1	1	1	1	1	1	1	1	1	0	1	1	0	1	0	2		2	2	1	2		2				1	1		2	66	1	3	1	1	300	1	1	1	5	1
056043318001	0560433180	0560433	0	2	1	2	2	2	0	1	0	0	0	0	0	0	0	0	0	1	1	0	1	2	2	2	2	1	2	2	2	2		2	2	2		2	54	1	3	1	1	1000	1	2	1	4	2
056043318002	0560433180	0560433	0	1	1	2	2	3	1	1	1	1	0	1	0	1	1	1	1	1	1	0	0		2	2	2	1	2	2	2	2	2	2	1	2		2	64	0	3	1	1	1000	1	2	1	5	1
056043319001	0560433190	0560433	0	3	2	1	2	3	1	0	0	0	1	1	1	1	1	1	1	1	0	0	1	2	2	2	2	1	2			2		2	1	2		2	62	1	3	1	1	1500	1	2	2	5	2
056043320001	0560433200	0560433	0	3	2	1	2	2	1	1	1	0	0	0	0	0	0	0	1	1	0	0	1	2	2	2	2	2	2	2	2	2	2	2	2	2		2	53	0	3	1	1	2000	0	3	2	5	2
056043320002	0560433200	0560433	0	3	1	2	2	2	0	1	1	1	0	0	1	0	1	0	0	1	0	0	1	2	1	2	2	2	2	2	2	2		2	2	2		2	51	1	3	1	1	2000	1	3	1	5	1
056043321001	0560433210	0560433	0	3	2	2	1	2	1	0	0	0	0	0	0	0	1	0	1	1	0	0	1		1	1	2		2	2	2			2	2	2		2	71	0	3	2	1	500	1	1	3	5	1
056043322001	0560433220	0560433	0	1	1	2	2	2	0	0	1	0	1	0	0	0	0	0	1	1	1	0	0	2	2	2	2	1	2	2	2	2	2	2	2	2		1	66	0	3	1	1	1500	1	2	1	5	1
056043322002	0560433220	0560433	0	3	1	2	2	3	1	1	1	1	1	1	1	1	1	1	1	1	1	1	1	2	2		2	2	2	2	2	2		2	2	2	2	2	65	1	3	1	1	1500	0	2	1	5	1
056043323002	0560433230	0560433	0	3	1	2	2	2	0	0	0	0	0	0	1	0	1	1	0	1	0	0	0	2	2	2	2	2	2	2	2	2		2	2	2		2	67	0	3	1	1	300	0	1	1	4	1
056043326002	0560433260	0560433	0	2	1	2	2	2	0	1	1	1	1	0	1	0	0	0	1	1	0	0	0	2	2	2	2	2	2	2	2	2		2	2	2		2	51	0	3	1	1	800	0	1	1	5	1
056043327001	0560433270	0560433	0	3	1	2	2	3	1	1	1	1	1	1	1	1	1	1	1	0	1	0	1			2	2		2	2	2	1			1	1			49	0	3	3	1	600	1	1	1	5	1
056043328001	0560433280	0560433	0	1	2	1	2	2	0	0	0	0	0	0	0	0	0	0	1	0	0	0	0	2	2	2	2	2	2	2	2	2	2	2	2	2	2	2	74	0	3	1	1	1500	0	2	2	1	1
056043328002	0560433280	0560433	0	1	2	1	2	2	1	0	0	0	0	0	0	0	0	0	0	0	0	0	0			2	2	2	2	2	2	2	2	2	1	2	2	2	71	1	3	1	1	1500	1	2	2	1	1
056059101001	0560591010	0560591	0	1	1	2	2	2	1	0	1	0	0	0	0	0	1	0	1	0	0	0	0			2	2	2	2	2	2	2		2	2	2	2	2	71	0	3	1	1	2000	0	3	1	4	1
056059101002	0560591010	0560591	1	2	1	2	2	2	1	1	1	1	1	0	1	0	1	1	1	1	0	0	1		2	2	2	2	2	2	2	2		2	2	2		2	73	1	3	1	1	2000	0	3	1	5	1
056059103001	0560591030	0560591	0	1	1	2	2	3	1	1	0	1	0	0	0	1	1	0	1	1	0	0	0	2	1	2	2	2	2	2	2	2	2	2	2	2		2	66	0	3	1	1	600	1	1	1	5	1
056059103002	0560591030	0560591	0	3	2	1	2	3	1	1	0	0	0	0	1	1	1	0	1	1	0	0	0	2	1	2	2	2	2	2	1	2		2	2	2		2	66	1	3	1	1	600	1	1	2	5	1
056059104001	0560591040	0560591	0	3	2	2	1	2	1	0	0	0	0	0	0	1	1	0	0	0	0	0	0			2	2	1	2		2	1	2	2	2	2	2	2	75	0	3	2	1	1500	1	2	3	3	1
056059106001	0560591060	0560591	0	1	1	2	2	3	1	1	1	1	0	0	0	0	1	0	1	1	1	0	1	2		2	2	2	2	2	2	2		2	2	2		2	63	0	3	1	1	400	0	1	1	5	1
056059108001	0560591080	0560591	0	3	2	1	2	2	1	1	1	1	0	0	0	0	1	0	1	1	1	0	1	2	2		2	2	2		2	2		2	2	2		2	57	1	1	1	1	3000	0	3	2	5	1
056059110001	0560591100	0560591	0	3	2	1	2	3	0	0	0	0	1	0	0	0	0	0	1	1	0	1	0		2	2	2	2	2	2	2	2	2	2	2	2		2	72	0	3	1	1	1500	0	2	2	4	1
056059110002	0560591100	0560591	0	3	2	1	2	2	1	1	1	1	1	1	1	1	1	1	1	1	1	1	1	2	2	2	2	2	2	2	2	2	2		1	2	2	1	69	1	3	1	1	1500	1	2	2	5	1
056059111002	0560591110	0560591	0	3	2	1	2	2	1	1	1	0	0	0	0	0	1	0	0	0	0	0	0	2	2	2	2	2	2	2	2	2		2	2	2		2	55	1	1	1	1	2500	0	3	2	4	1
056059112001	0560591120	0560591	0	3	2	1	2	2	0	0	0	0	0	0	0	0	1	0	0	0	0	1	0	2		2	2	2	2	2	2	2		2	2	2	2	2	71	0	3	1	1	1200	0	2	2	2	2
056059113001	0560591130	0560591	0	3	2	2	1	3	1	0	0	0	0	0	0	1	1	0	1	1	1	0	1	1	2	2	2		2	2	2	2	2	2	1	2	2		74	1	3	1	1	2000	1	3	3	5	1
056059113002	0560591130	0560591	0	2	2	2	1	2	1	1	0	0	0	1	1	0	1	1	1	0	0	0	0			2	2	2	2	2	2	2		2	2	2	2	2	73	0	3	1	1	2000	0	3	3	5	1
056059117001	0560591170	0560591	0	1	2	2	1	1	0	1	1	1	0	0	0	0	0	0	0	0	0	0	0		2	2	2	2	2	2	2	2	2	2	2	2		2	65	0	3	1	1	2000	0	3	3	3	1
056059117002	0560591170	0560591	0	1	1	2	2	2	1	1	1	1	1	0	0	1	1	0	0	0	1	0	0	2	2	1	2	2	2	2	2			2	2	2		2	62	1	3	1	1	2000	1	3	1	5	1
056059120001	0560591200	0560591	0	3	2	1	2	2	1	0	1	0	0	0	1	0	1	0	1	0	0	0	0	2	2	2	2		2	2	2	2		2	2	2	2	2	57	1	3	1	1	4000	0	4	2	5	2
056059120002	0560591200	0560591	0	1	1	2	2	3	0	0	0	0	0	0	0	1	1	0	0	1	0	0	0	1	2	1	2	2		2	2	2	2	2	2	2		2	58	0	3	1	1	4000	1	4	1	3	2
056059122001	0560591220	0560591	0	1	2	2	1	2	1	0	0	0	0	0	1	0	1	1	1	1	0	1	0		2	2	2	2	2		2	2	2	2	2	2		2	86	1	3	2	1	1500	0	2	3	5	1
056059204002	0560592040	0560592	0	1	1	2	2	2	0	1	0	0	0	0	0	0	0	0	0	1	0	0	0	1	2	2	2	2	2	2	2	2	2	2	2	2	2	2	63	0	3	2	1	150	1	1	1	2	1
056059207002	0560592070	0560592	0	3	2	2	1	3	0	0	0	1	1	1	1	1	1	0	1	0	1	1	1		2	2	2	2	2	2	2	2		2	2	2	1	2	81	1	3	1	1	2500	1	3	3	5	1
056059208002	0560592080	0560592	0	3	2	2	1	3	1	1	0	1	0	0	0	1	1	0	0	1	0	0	1	2		2	2		2	2	2	2	2	2	2	2		2	66	0	1	1	1	1000	0	2	3	5	1
056059209001	0560592090	0560592	0	3	2	1	2	3	0	0	0	0	0	1	0	0	0	0	0	0	0	0	0		2	1	2		2	2	2	1	2	2	2	2	2		63	1	1	1	1	1500	1	2	2	1	1
056059210001	0560592100	0560592	0	3	1	2	2	1	1	0	0	0	0	0	1	0	0	0	0	0	0	0	1	1	2	2	2	2	2	2	2	2	1	2	2	2	2	2	53	0	3	1	1	2000	1	3	1	3	1
056059210002	0560592100	0560592	0	2	1	2	2	2	1	0	0	0	0	0	0	0	1	0	1	0	0	0	1	1	2	2	2	2	2	2	2	2	2	2	2	2	2	2	49	1	3	1	1	2000	1	3	1	4	1
056059212001	0560592120	0560592	0	3	1	2	2	2	0	1	0	0	0	0	0	0	1	0	0	1	0	0	0	1	2	2	2	2	2	1	2	2	2	2	2	2	2	2	67	1	3	1	1	2000	1	3	1	3	1
056059212002	0560592120	0560592	0	3	1	2	2	2	0	1	0	0	0	0	0	1	1	0	0	1	0	0	0		1		2		2		2	2	2	2	2	2	2		67	0	3	1	1	2000	1	3	1	4	1
056059213001	0560592130	0560592	0	1	2	1	2	2	0	0	0	0	0	0	0	0	1	0	0	1	0	0	0		2	2	2	2	2	2	2		2	2	1	2		2	70	0	3	2	1	300	1	1	2	2	1
056059216002	0560592160	0560592	0	3	1	2	2	3	0	0	0	1	1	1	1	1	1	0	1	1	0	1	0	2	2	2	2	2	2	2	2	2	2	2	2	2		2	66	1	3	2	1	300	0	1	1	5	1
056059217001	0560592170	0560592	0	3	2	2	1	2	0	1	1	0	0	0	0	0	0	0	1	1	1	0	0	2	2	2	2	2	2	2	2	2	2	2	2	2		2	66	1	1	1	1	200	0	1	3	5	1
056059218001	0560592180	0560592	0	3	2	1	2	3	0	1	1	1	1	0	0	1	1	0	1	1	1	1	1	2	2	1	2	2	2	2	2	2	2	2	2	2		2	66	0	3	1	1	400	1	1	2	5	1
056059218002	0560592180	0560592	0	3	2	2	2	3	0	0	0	0	0	1	1	0	0	0	1	1	1	1	1	2	2	2	2	2	2		2	2	2	2	2	2		2	66	1	3	1	1	400	0	1	4	5	1
056059219001	0560592190	0560592	0	1	1	2	2	2	0	0	0	0	1	0	1	0	0	0	1	0	1	0	0	2		2	2		2	2	2	2		2	2	2	1		56	0	1	1	1	1500	1	2	1	4	2
056059219002	0560592190	0560592	0	2	1	2	2	3	0	0	0	0	0	0	1	0	1	0	0	1	0	0	0	2		2	2	2	2		2	2		2	2	2	2	2	55	1	3	1	1	1500	0	2	1	3	1
056059220001	0560592200	0560592	0	3	1	2	2	3	1	1	1	1	0	1	1	1	1	0	1	1	1	1	1	2	2	2	2	2	2	2	2	2	2	2	2	2		2	70	1	3	1	1	100	0	1	1	5	1
056059221002	0560592210	0560592	0	3	2	2	1	3	0	0	0	0	0	0	0	1	1	1	1	1	0	1	0	2	2	2	2	2	2	1	2	2	2	2	2	2	2	2	64	1	3	1	1	1000	1	2	3	5	1
056059222001	0560592220	0560592	0	3	2	1	2	2	1	0	0	0	0	0	0	1	1	0	0	0	0	0	0	2	2	2	2	2		2	2	2	2	2	2	2	2	2	68	1	3	1	1	600	0	1	2	3	1
056059224001	0560592240	0560592	0	1	1	2	2	2	0	0	0	0	0	0	0	0	1	0	0	0	1	0	1	2	2	2	2	2	2	2	2	2	2	2	2	2		2	67	0	3	1	1	500	0	1	1	3	1
056059225001	0560592250	0560592	0	1	1	2	2	2	0	0	0	0	0	1	0	0	1	0	0	0	0	0	0	2	2	2	2	2	2	2	2	2	2	2	2	2	2	2	66	0	3	2	1	2400	0	3	1	2	1
056059226001	0560592260	0560592	0	3	1	2	2	2	1	1	0	0	0	0	0	0	0	0	0	0	0	0	1	2	2	2	2	2	2	2	2	2	2	2	2	2	2	2	69	0	3	1	1	1200	0	2	1	3	1
056059227001	0560592270	0560592	0	3	2	1	2	2	0	1	1	1	0	0	0	0	1	0	0	1	0	0	1	2	2		2	2		2	2	2		2	2	2		2	55	1	3	1	1	4500	0	4	2	5	1
056059227002	0560592270	0560592	0	1	2	1	2	2	1	0	0	0	0	0	0	0	0	0	1	0	0	0	0	2	2	2	2	2	2	2	2	2	2	2	2	2	2	2	61	0	3	1	1	4500	0	4	2	2	2
056059301002	0560593010	0560593	0	3	1	2	2	3	1	1	1	1	0	1	1	1	1	1	1	1	0	0	1	2	2	2	2		1		2	2		2	2	2			56	1	3	2	1	700	1	1	1	5	2
056059302002	0560593020	0560593	0	3	1	2	2	3	1	1	1	1	0	0	0	1	1	1	0	1	0	0	1	2	2	2	2	2	2	2	2	2	2	2	2	2		2	53	1	3	1	1	1000	0	2	1	5	1
056059303001	0560593030	0560593	0	1	1	2	2	2	0	0	0	0	0	0	0	0	1	1	1	0	0	0	0	2	2	1	2	2	2	2	2	2		2	2	2		2	51	1	3	1	1	1200	1	2	1	3	1
056059307001	0560593070	0560593	0	2	2	1	2	2	0	0	0	0	0	1	1	1	1	1	1	1	0	0	1	2	2	2	2	2	2	2	2	2		2	2	2	2	2	71	1	3	2	1	300	0	1	2	5	1
056059309001	0560593090	0560593	0	3	2	2	1	3	1	1	1	0	0	1	0	0	1	1	0	0	0	1	0	1	2	2	2	2	2	2	2	2		2	2	2		2	75	1	3	2	1	300	1	1	3	5	1
056059310001	0560593100	0560593	0	3	2	1	2	3	1	1	1	0	0	0	1	1	1	0	1	1	0	0	0		2	2	2	2	2	2	2	2	1	2	2	2	1	2	81	1	3	2	1	400	1	1	2	5	1
056059311001	0560593110	0560593	0	3	2	2	1	3	1	1	1	0	1	1	1	1	1	1	0	1	1	0	1	2	2	2	2	2	2	2	2	2	2	2	2	2		2	62	1	3	2	1	200	0	1	3	5	1
056059312002	0560593120	0560593	0	1	2	2	1	2	1	1	1	1	1	0	0	1	1	1	1	1	1	0	1	2	2	2	2	2	2	2	2	2	2	2	2	2		2	72	1	3	1	1	600	0	1	3	5	1
056059313001	0560593130	0560593	0	1	2	2	1	2	0	0	0	1	0	1	0	0	0	0	1	0	0	0	0	2	2	2	2	2	2	2	2	2	2	2	2	2		2	72	0	3	1	1	200	0	1	3	3	1
056059314001	0560593140	0560593	0	1	1	2	2	2	0	0	1	0	0	0	1	0	1	0	0	1	0	0	0	2	2	2	2	2	2	2	2	2		2	2	2	2	2	66	0	3	1	1	2000	0	3	1	4	1
056059314002	0560593140	0560593	0	3	1	2	2	2	0	0	0	0	0	0	0	0	1	0	0	1	0	0	0		1	1	2	2	2	2	2	2	2	2	2	2	2	2	63	1	3	1	1	2000	1	3	1	2	1
056059315001	0560593150	0560593	0	3	2	1	2	3	1	0	0	0	0	1	0	0	0	0	0	1	0	0	0	2	1	2	2	2	2		2	2		2	1	2		2	70	1	3	1	1	600	1	1	2	3	1
056059315002	0560593150	0560593	0	3	1	2	2	3	0	1	0	0	0	0	0	0	1	0	0	1	0	0	0	2	2	2	2	2	2	2	2			2	2	2		2	75	0	3	1	1	600	0	1	1	3	2
056059316001	0560593160	0560593	0	3	2	1	2	3	1	1	1	0	0	0	0	0	0	0	1	1	0	0	0	1	2	2	2	2	2	1	2	2	2	2	1	2	2	2	71	1	3	1	1	1600	1	2	2	5	1
056059316002	0560593160	0560593	0	1	1	2	2	3	0	1	1	0	0	0	0	0	1	0	1	1	0	0	0	2	2	2		2			2	2		2	2	2	2	2	70	0	3	1	1	1600	0	2	1	5	1
056059317001	0560593170	0560593	0	2	2	1	2	3	0	1	1	0	0	0	0	0	1	1	0	1	0	0	0	1	2	2	2	2	2	2	2	2	2	2	2	2		2	67	1	3	1	1	700	1	1	2	5	1
056059317002	0560593170	0560593	0	2	1	2	2	3	1	1	1	0	1	0	0	0	1	0	0	0	1	1	0	2	1	2	2		2		2	2	2	2	2	2		2	67	0	3	1	1	700	1	1	1	5	1
056059319001	0560593190	0560593	0	3	2	1	2	3	1	1	1	0	1	0	1	1	1	0	1	1	1	0	0	2	2	1	2	2	2	2	2			2	2	2		2	56	1	3	1	1	700	1	1	2	5	1
056059320001	0560593200	0560593	0	3	2	2	1	2	1	0	0	0	0	0	0	0	0	0	0	0	0	0	0	1	2	2	2	2	2	2	2	2		2	2	2		2	52	1	1	1	1	300	1	1	3	1	1
056059321001	0560593210	0560593	0	3	2	1	2	2	0	0	0	0	0	1	1	0	1	1	0	1	0	0	0	2		2	2	2	2	1	2	2		2	2	2		2	63	1	3	1	1	500	1	1	2	5	1
056059321002	0560593210	0560593	0	3	1	2	2	2	0	1	1	1	0	0	1	0	1	1	1	1	1	0	1	2	2		2	2	2	2	2	2		2	2	2	2	2	65	0	3	1	1	500	0	1	1	5	1
056059323001	0560593230	0560593	0	3	2	2	1	2	0	0	1	0	0	0	0	0	1	0	0	0	0	0	0	2	2	2	2	2	2	2	2	2	2	2	2	2	2	2	51	0	1	1	1	2000	0	3	3	2	2
056302101001	0563021010	0563021	0	3	2	1	2	3	1	1	1	0	0	1	1	1	1	1	0	1	1	1	1			2	2				2		2	1	2	2		2	66	0	1	1	1	2500	1	3	2	5	1
056302102002	0563021020	0563021	0	3	2	1	2	3	1	1	0	0	1	1	1	0	1	1	0	0	0	0	0		2	2	2	2	2	2	2	2	2	2	2	2	2	2	69	1	1	2	1	10000	0	4	2	5	1
056302104001	0563021040	0563021	0	3	2	1	2	1	1	1	0	0	0	0	1	0	1	0	0	0	0	0	1		2	2	2	2	2	2	2	2		2	2	2	2	2	65	0	1	1	1	5000	0	4	2	5	1
056302104002	0563021040	0563021	0	3	2	1	2	3	1	1	1	1	1	1	1	1	1	1	1	1	1	1	1		1		2	2	2			1		2	2	2		2	66	1	1	1	1	5000	1	4	2	5	1
056302105001	0563021050	0563021	0	3	2	1	2	2	1	0	1	0	1	0	0	0	1	0	0	0	0	0	0	2	2	2	2	2	2	2	2	2	2	2	2	2	2	2	45	1	1	1	1	2000	0	3	2	4	1
056302105002	0563021050	0563021	0	3	2	1	2	3	0	0	0	0	0	1	0	1	0	0	0	0	0	0	0			2	2	2			1	2	2	1	1	2	2	2	52	0	1	1	1	2000	1	3	2	2	2
056302106001	0563021060	0563021	0	3	2	1	2	2	0	0	0	0	0	0	0	0	1	1	1	1	0	0	0	2	2	2	2	2	2	2	2	2	2	2	2	2	2	2	53	1	1	1	1	4000	0	4	2	4	2
056302106002	0563021060	0563021	0	2	1	2	2	2	0	0	0	0	0	0	0	0	1	0	0	0	0	0	0	2	2	2	2	2	2	2	2	2	2	2	2	2	2	2	59	0	1	1	1	4000	0	4	1	1	2
056302109001	0563021090	0563021	0	1	2	2	1	2	0	0	0	0	0	0	0	0	1	0	0	1	0	0	0	2		2	2	2	2	2	2	2			2	2		2	64	1	1	1	1	7000	0	4	3	2	1
056302111001	0563021110	0563021	0	3	1	2	2	2	0	1	0	0	0	0	1	1	1	0	0	1	0	0	1	2	2	2	2	2	2	2	2	2		2	2	2		2	74	1	1	2	1	1000	0	2	1	5	1
056302112001	0563021120	0563021	0	3	2	1	2	2	0	0	0	1	1	0	0	0	1	0	0	1	0	0	0	2	2	2	2	2	2	2	2	2	2	2	2	2	2	2	62	0	1	1	1	15000	0	4	2	4	2
056302112002	0563021120	0563021	0	3	2	1	2	2	0	1	1	1	0	0	0	0	1	0	0	0	0	0	0	2	2	2	2	2	2	2	2	2	2	2	2	2	2	2	61	1	1	1	1	15000	0	4	2	4	2
056302114001	0563021140	0563021	0	3	2	1	2	2	0	0	1	1	1	0	0	0	0	0	1	1	1	0	1	2	2	2	2	2	2	2	2	2	2	2	2	2	2	2	52	1	1	1	1	3000	0	3	2	5	2
056302114002	0563021140	0563021	0	2	1	2	2	1	0	0	0	0	1	0	0	0	1	0	0	0	0	0	0	2	1	2	2	1	2	2	2	2	2	2	2	2	2	2	52	0	1	1	1	3000	1	3	1	2	2
056302115002	0563021150	0563021	0	3	2	1	2	1	0	0	1	0	0	0	0	0	1	0	0	0	1	0	0	1	2	2	2	2	2	2	2	2	2	2	2	2		2	67	1	1	2	1	2000	1	3	2	3	1
056302116002	0563021160	0563021	0	1	1	2	2	3	0	1	0	0	0	0	0	1	1	1	1	1	1	0	1	2	2	2	2	2	2	2	2	2	2	2	2	2		2	62	1	1	1	1	2000	0	3	1	5	1
056302117002	0563021170	0563021	0	3	2	1	2	3	0	1	1	0	1	0	1	1	1	0	1	1	0	0	1	2	2	2	2	2	2	2	2	2		2	2	2		2	55	1	1	2	1	5000	0	4	2	5	1
056302118002	0563021180	0563021	0	3	1	2	2	2	0	1	1	0	0	0	1	0	1	0	1	1	0	0	0		2	1	2	2	2	2	2	2		2	2	2		2	53	1	1	1	1	2000	1	3	1	5	1
056302120001	0563021200	0563021	0	1	1	2	2	2	0	1	1	0	1	1	1	0	0	0	0	1	0	0	1	2	2	2	2	1	2	2	2	2		2	2	2		2	62	0	1	1	1	3000	1	3	1	5	2
056302120002	0563021200	0563021	0	2	1	2	2	2	1	1	1	1	1	1	1	1	1	1	1	1	1	0	1	2	2	2	2	2	2	2	2	1		2	2	2		2	64	1	1	1	1	3000	1	3	1	5	1
056302121002	0563021210	0563021	0	3	2	1	2	2	1	1	1	1	1	0	1	0	1	0	1	1	1	1	1		2		2	2			2	2		2	2	2		2	54	0	1	1	1	2500	0	3	2	5	2
056302124001	0563021240	0563021	0	3	2	1	2	2	0	0	0	0	0	0	0	0	0	0	1	1	1	1	0		2		2	1	2	1		2		2	2	2		2	77	1	1	1	1	2000	1	3	2	4	1
056302124002	0563021240	0563021	0	3	2	2	1	2	0	0	0	0	0	0	0	0	0	1	1	0	1	0	0				2	1	2	2	2		2	2	2	2			81	0	1	1	1	2000	1	3	3	3	1
056302127001	0563021270	0563021	0	3	2	1	2	2	0	0	0	0	0	0	0	0	1	0	0	1	0	0	1	2	2	2	2	2	2	2	2	2	2	2	2	2	2	2	60	1	1	1	1	4000	0	4	2	3	2
056302127002	0563021270	0563021	0	3	1	2	2	2	0	0	0	0	0	0	0	0	1	1	0	0	0	0	0				2	1	2	2	2	2	1	2	2	2	2	2	61	0	1	1	1	4000	1	4	1	2	2
056302128002	0563021280	0563021	0	3	2	1	2	3	1	1	0	0	0	0	1	1	1	0	0	1	0	0	1	2	2	2	2	2	2	2	2	2		2	2	2		2	50	1	1	1	1	1500	0	2	2	5	2
056302130001	0563021300	0563021	0	1	1	2	2	2	0	0	0	0	0	0	1	1	1	0	0	0	0	0	0	2	2		2	2	2	1	2	2	2	2	2	2	2	2	52	0	1	1	1	5000	1	4	1	3	1
056302130002	0563021300	0563021	0	3	1	2	2	2	1	1	0	0	0	0	1	1	1	1	0	1	1	0	1		2	2	2		2	2	2	2	1	2	2	2		2	52	1	1	1	1	5000	1	4	1	5	1
056302131002	0563021310	0563021	0	3	2	1	2	1	0	0	0	0	0	0	1	0	0	0	0	0	0	0	0	2	1	2	2	2	2	2	2	2		2	2	2	2	2	51	1	1	1	1	19000	1	4	2	1	1
056302133001	0563021330	0563021	0	1	1	2	2	2	0	0	0	0	0	0	0	0	1	0	0	1	0	0	0		1	2	2	2	2	1	2	2	2	2	2	2	2	2	48	0	1	1	1	2000	1	3	1	2	2
056302134002	0563021340	0563021	0	1	2	1	2	2	0	1	0	0	0	0	1	0	0	0	0	0	0	0	0	2	2	2	2	2	2	2	2	2	1	2	2	2	2	2	62	0	1	1	1	1500	1	2	2	2	2
056302136002	0563021360	0563021	0	3	1	2	2	3	1	1	1	1	1	1	0	1	1	1	0	1	0	0	1	2	1		2	2	2		2	2		2	2	2		2	51	1	1	1	1	3000	1	3	1	5	1
056302137002	0563021370	0563021	0	3	2	1	2	1	0	0	0	0	0	0	0	0	0	0	1	1	0	0	0	2	2	2	2	2	2	2	2	2	2	2	2	2	2	2	53	1	1	1	1	1200	0	2	2	2	1
056302138001	0563021380	0563021	0	3	2	1	2	2	1	1	1	0	0	0	1	0	0	0	0	1	0	1	1	2		2	2	2	2	2	2	2	2	2	2	2		2	50	1	1	1	1	2000	0	3	2	5	1
056302138002	0563021380	0563021	0	3	2	1	2	2	0	0	0	1	0	0	0	1	1	1	1	1	1	1	0			2	2	2		2	2			2	2	2		2	48	0	1	1	1	2000	0	3	2	5	2
056302140001	0563021400	0563021	0	3	1	2	2	3	1	0	0	1	1	0	1	1	1	1	1	1	0	0	1	2	2	2	2		2		2			2	2	2			49	1	1	1	1	3000	0	3	1	5	1
056302140002	0563021400	0563021	0	1	1	2	2	2	0	0	0	0	1	0	0	0	0	0	0	1	0	0	0	2		1	2	2	2	2	2	2	2	2	2	2	2	2	48	0	1	1	1	3000	1	3	1	2	2
056302141001	0563021410	0563021	0	1	1	2	2	2	0	0	0	0	0	0	1	0	1	0	0	0	0	0	1	1		1	2	2	2	2	2	2	1	2	2	2	2	2	43	0	3	1	1	4000	1	4	1	3	1
056302141002	0563021410	0563021	0	3	1	2	2	1	1	1	1	1	1	0	0	1	1	1	1	0	0	0	1	2	2	2	2	2	2	2	2	2	2	2	2	2	2	2	47	1	3	1	1	4000	0	4	1	5	1
056302142001	0563021420	0563021	0	3	2	1	2	2	1	1	0	0	0	0	0	0	0	0	0	0	0	0	0	2	2	2	2	2	2	2	2	2	2	2	2	2	1	2	47	1	1	1	1	5000	1	4	2	2	1
056302203001	0563022030	0563022	0	2	2	1	2	2	0	1	0	0	0	0	0	0	0	0	0	0	0	0	0	2	2	2	2	2	2	2	2	2	2	2	2	2	2	2	52	1	1	1	1	1500	0	2	2	1	2
056302203002	0563022030	0563022	0	1	2	2	1	2	0	1	0	1	0	0	0	0	1	0	0	0	0	0	0				2		2		2	2		2	2	2			56	0	1	1	1	1500	0	2	3	3	2
056302204002	0563022040	0563022	0	3	1	2	2	2	1	1	1	1	1	1	1	1	1	1	1	1	1	1	1				2	2	2		2	2		2	2	2		1	69	1	3	1	1	150	1	1	1	5	1
056302205001	0563022050	0563022	0	1	1	2	2	2	0	1	0	0	0	0	1	0	1	0	1	0	0	0	1	2	1	2	2	2	2	2	2	2		2	2	2		2	64	0	1	2	1	1300	1	2	1	5	1
056302206001	0563022060	0563022	0	3	2	2	1	3	0	1	0	0	0	0	0	0	0	0	0	0	0	0	0			1	2	2	2	2	2	2	2	2	2	2		2	55	0	1	1	1	3000	1	3	3	1	2
056302207002	0563022070	0563022	0	1	1	2	2	2	1	1	1	1	0	1	0	1	1	1	1	1	1	0	1				2				2			1	1	2		2	75	0	3	1	1	3500	1	4	1	5	2
056302208003	0563022080	0563022	0	3	2	1	2	1	0	1	0	1	0	0	1	1	1	0	0	1	1	0	1	2		2	2	2	2	2	2	2		2	2	2		2	67	1	1	1	1	3000	0	3	2	5	1
056302209001	0563022090	0563022	0	2	2	1	2	2	1	1	1	1	0	0	1	0	1	0	1	1	0	0	1				2	2	2	2	2	2	2	2	2	2		2	63	0	1	1	1	1000	0	2	2	5	1
056302210001	0563022100	0563022	0	1	2	2	2	2	1	1	1	1	0	1	0	1	1	0	1	1	1	1	1		2	2	2		2	2	2	2	2	2	2	2		2	88	0	1	2	1	2500	0	3	4	5	1
056302212001	0563022120	0563022	0	2	1	2	2	2	0	0	0	0	1	0	0	0	1	0	0	0	0	0	0			2	2	2	2	2	2	2	2	2	2	2		2	64	1	1	2	1	3000	0	3	1	2	1
056302213001	0563022130	0563022	0	3	2	1	2	3	1	1	0	1	1	1	1	1	1	1	1	1	1	0	1			2	2	2	2	2	2		2	2	2	2		2	55	1	1	1	1	2000	0	3	2	5	1
056302214001	0563022140	0563022	0	3	2	2	1	2	1	1	1	0	1	1	1	1	1	1	1	1	0	1	1	2	2	2	2		2		2	2		2	2	2		2	73	1	3	2	1	1200	0	2	3	5	1
056302215001	0563022150	0563022	0	3	2	1	2	1	0	1	0	0	0	0	0	0	0	0	0	1	0	0	0	2	2	2	2	2	2	2	2	2	2	2	2	2	2	2	65	1	3	1	1	6000	0	4	2	2	1
056302216001	0563022160	0563022	0	2	2	1	2	2	1	1	0	0	0	0	0	1	1	0	0	1	0	0	1	2	2	2	2	2	2	2	2	1	2	2	2	2	1	2	53	1	1	1	1	5000	1	4	2	5	2
056302218001	0563022180	0563022	0	3	1	2	2	3	1	0	1	1	1	0	0	0	1	1	1	1	0	0	0	1	2	2	2	2	2	2	2			2	2	2		2	63	1	3	1	1	4000	1	4	1	5	1
056302218002	0563022180	0563022	0	1	1	2	2	2	0	1	0	0	0	0	0	0	0	0	0	1	0	0	0		2	2	2	2	2	2	2	2	2	2	2	2	2	2	63	0	3	1	1	4000	0	4	1	2	1
056302220002	0563022200	0563022	0	3	1	2	2	2	1	1	0	0	1	1	1	0	1	1	0	1	1	0	0	2	2	2	2		2	2	2	2		2	2	2		2	71	1	3	1	1	5000	0	4	1	5	1
056302222001	0563022220	0563022	0	3	1	2	2	3	1	0	1	0	0	0	0	0	0	0	0	1	0	0	0	1			2	2	2	2	2	2	2	2	2	2		2	57	1	1	1	1	4000	1	4	1	3	1
056302223001	0563022230	0563022	0	1	1	2	2	2	1	0	0	0	0	0	0	0	0	0	0	1	0	0	0	2	2	2	2	2	2	2	2	2	2	2	2	2		2	65	0	1	1	1	1000	0	2	1	2	1
056302223002	0563022230	0563022	0	3	1	2	2	3	1	1	0	0	0	0	0	1	0	1	0	1	0	0	1	1	2	2	2	2	2	2	2	2	2	2	2	2		2	66	1	1	1	1	1000	1	2	1	5	1
056302224001	0563022240	0563022	0	3	1	2	2	3	1	1	0	1	1	1	1	0	1	1	1	1	1	1	1			1	2		2	2	2				2	2		1	52	0	1	2	1	900	1	2	1	5	1
056302226001	0563022260	0563022	0	3	1	2	2	3	1	0	0	0	0	0	0	0	1	1	1	0	0	0	0	2		2	2	2	2	2	2	2	2	2	2	2	2	2	50	1	1	1	1	1500	0	2	1	4	1
056302227001	0563022270	0563022	0	3	2	1	2	2	0	1	1	0	0	0	0	0	1	0	0	1	0	0	0	2	2	2	2	2	2	2	2	2		2	2	2	2	2	49	1	3	1	1	800	0	1	2	4	1
056302228002	0563022280	0563022	0	3	1	2	2	3	1	1	1	0	1	1	1	1	1	0	1	1	0	0	1	2	2	2	2	2	2	1	2	1		1	2	2	1	2	50	1	1	1	1	3000	1	3	1	5	2
056302229002	0563022290	0563022	0	3	2	1	2	3	0	0	0	0	0	0	0	0	1	1	0	0	0	0	0	2	2	2	2	2	2	2	2			2	2	2	2	2	54	0	1	1	2	2000	0	3	2	2	2
056302230001	0563022300	0563022	0	3	2	1	2	2	1	1	0	0	0	0	0	0	1	1	0	0	0	0	0		2	2	2	2	2	2	2	2	1	2	2	2	2	2	50	1	1	1	1	2000	1	3	2	4	1
056302301001	0563023010	0563023	0	3	2	1	2	2	1	0	0	0	0	0	1	0	1	1	1	1	0	0	0		2	1	2	2	2	2	2	2		2	2	2		2	72	0	3	1	1	2000	1	3	2	5	1
056302301002	0563023010	0563023	0	3	2	1	2	3	1	0	1	0	1	0	1	0	1	1	1	1	1	1	0		2	2	2	2	2	2			2	2	2	2		2	72	1	3	1	1	2000	0	3	2	5	1
056302303001	0563023030	0563023	0	2	1	2	2	3	0	1	1	0	0	1	1	1	1	1	1	1	1	1	1	2	2	2	2		2	2	2	2		2	2	2			76	1	3	2	1	500	0	1	1	5	1
056302304002	0563023040	0563023	0	3	2	2	1	1	0	0	0	0	0	0	0	0	1	0	0	0	0	0	0	2	2	2	2	2	2	2	2	2	2	2	2	2		2	73	1	1	1	1	50000	0	4	3	1	1
056302305001	0563023050	0563023	0	1	2	2	1	1	1	0	1	1	1	1	0	1	1	1	1	1	0	0	0	2	2	2	2	1	2	2	2		2	2	2	2		2	89	1	3	2	1	2000	1	3	3	5	1
056302306002	0563023060	0563023	0	3	1	2	2	2	0	0	0	0	0	0	0	0	0	0	0	1	0	0	1	2	2	2	2	2	2	2	2	2		2	2	2		2	51	1	3	1	1	1000	0	2	1	2	1
056302307002	0563023070	0563023	0	3	2	2	1	3	1	1	1	0	0	1	0	0	0	0	0	0	0	0	1	2	2	2	2	2	2		2	2	2	2	2	2	2		64	1	3	1	1	3000	0	3	3	5	1
056302309001	0563023090	0563023	0	1	2	2	1	3	1	0	1	0	0	0	1	0	1	0	0	0	1	0	1	2	2	2	2	2	2	2	2	2	2	2	2	2	1	2	83	0	3	2	1	500	1	1	3	5	1
056302310002	0563023100	0563023	0	1	1	2	2	2	1	1	1	0	1	0	1	0	1	1	0	1	1	0	0	2	2	2	2	1	2	2	2			2	2	2		2	70	1	3	1	1	2000	1	3	1	5	1
056302312001	0563023120	0563023	0	3	1	2	2	3	1	0	0	0	0	1	0	0	0	0	0	0	0	0	0	2	2	2	2	2	2	1	2	2	2	2	2	2	2	2	78	1	3	2	1	300	1	1	1	2	1
056302314001	0563023140	0563023	0	1	2	2	1	2	1	0	1	0	0	0	0	1	1	1	1	1	0	0	1	2	2	2	2	2	2	2	2	2	2	2	2	2		2	65	1	3	1	1	1000	0	2	3	5	1
056302314002	0563023140	0563023	0	1	2	1	2	2	1	0	1	0	0	0	0	0	0	0	0	0	0	0	0	2	2	2	2	2	2	2	2			2	2	2		2	64	0	3	1	1	1000	0	2	2	2	2
056302315002	0563023150	0563023	0	3	1	2	2	2	0	0	0	0	1	0	1	0	1	0	0	0	1	0	0		2	2	2	2	2			1		2	1	2		2	75	0	3	1	1	1000	1	2	1	4	1
056302315003	0563023150	0563023	0	3	2	2	1	3	0	1	1	1	1	1	0	1	1	1	1	1	1	1	1		2	2	2		2	2		2	2	2	2	2			76	1	3	1	1	1000	0	2	3	5	1
056302317001	0563023170	0563023	0	1	2	2	1	1	1	0	0	1	1	0	1	1	1	0	1	1	1	1	1		2	2	2		2	2	2	2		2	2	2		2	61	0	3	2	1	900	0	2	3	5	1
056302318001	0563023180	0563023	0	3	1	2	2	2	1	1	1	1	1	0	1	1	1	1	0	1	0	0	0	2	2	2	2	2	2		2	2		2	2	2		2	68	1	3	1	1	4000	0	4	1	5	1
056302318002	0563023180	0563023	0	3	1	2	2	2	0	1	1	0	1	0	0	1	1	0	1	1	0	0	0	2	2	2	2	2	2	2	2		2	2	2	2		2	66	0	3	1	1	4000	0	4	1	5	1
056302319001	0563023190	0563023	0	3	1	2	2	2	1	1	1	1	1	0	1	1	1	1	0	1	1	1	1	2		2	2	2	2	2	2	2		2	2	2		2	62	1	3	1	1	1000	0	2	1	5	2
056302319002	0563023190	0563023	0	3	2	1	2	3	1	1	0	1	1	0	0	0	0	0	1	1	1	1	1	2	2	2	2	2	2	2	2	2	2	2	2	2		2	62	0	3	1	1	1000	0	2	2	5	1
056302320001	0563023200	0563023	0	3	2	2	1	2	1	0	0	0	0	0	1	0	0	0	0	1	1	1	1	1	2	2	2	2	2	2		2		2	2	2		2	66	1	3	2	1	4000	1	4	3	5	1
056302321001	0563023210	0563023	0	1	1	2	2	3	1	1	1	0	0	0	0	0	1	1	1	0	0	0	1	2	2	2	2	2	2	2	2		2	2	2	2		2	61	0	3	1	1	2000	0	3	1	5	1
056302322001	0563023220	0563023	1	3	2	2	1	3	1	1	1	1	1	1	1	1	1	1	1	1	1	0	1			2	1		2	1	2	2	1	2	2	2		2	73	1	1	1	1	3000	1	3	3	5	1
056302322002	0563023220	0563023	0	1	2	2	2	3	1	0	1	1	1	1	1	1	1	1	1	1	1	1	0		2	2	2	2	2	1	2	1		2	2	1		2	72	0	1	1	1	3000	1	3	4	5	1
056302325001	0563023250	0563023	0	3	2	1	2	2	1	0	0	0	0	0	0	0	0	0	0	1	0	0	0		2	2	2	2	2	2	2	2	2	2	2	2		2	55	1	3	1	1	3000	0	3	2	2	2
056302325002	0563023250	0563023	0	1	1	2	2	3	1	1	0	0	0	0	0	1	1	1	1	1	1	0	1		2	2	2	2	2	2	2	2		2	2	2	2	2	55	0	3	1	1	3000	0	3	1	5	2
056302328001	0563023280	0563023	0	3	1	2	2	1	0	1	1	0	0	0	0	1	1	0	0	0	0	0	0	2	2	2	2	2	2	2	2	2	2	2	2	2	2	2	55	1	3	1	1	4500	0	4	1	4	1
056302328002	0563023280	0563023	0	3	1	2	2	2	0	1	1	0	0	0	0	0	0	0	0	1	1	0	1	2	2	2	2	2	2	2	2	2	2	2	2	2		2	52	0	3	1	1	4500	0	4	1	5	1
056302329002	0563023290	0563023	0	3	1	2	2	1	1	0	0	0	0	0	1	1	1	1	0	1	0	0	0	2	2	2	2	2	2	2	2	2	1	2	2	2		2	68	1	1	1	1	3000	1	3	1	5	2
056302330001	0563023300	0563023	0	3	1	2	2	2	0	0	1	0	0	0	0	1	1	0	0	1	0	0	0	2	2	2	2	2	2	2	2	2	2	2	2	2	2	2	53	0	3	1	1	2000	0	3	1	4	1
056302330002	0563023300	0563023	0	3	1	2	2	2	0	0	0	0	0	0	0	0	0	0	0	0	0	0	0	2	1	1	2	2	2	2	2	2	2	2	2	2	2	2	51	1	3	1	1	2000	1	3	1	0	1
056302331001	0563023310	0563023	0	1	1	2	2	2	1	1	1	0	1	1	1	1	1	0	1	1	1	1	1		2	2	2	2	2	2	2	1	2	2	2	2		2	52	1	3	1	1	1000	1	2	1	5	1
056302333001	0563023330	0563023	0	1	1	2	2	2	0	0	0	0	0	0	1	0	1	0	0	0	1	0	0	2		2	2	2	2	2	2	2		2	2	2		2	47	0	3	1	1	2000	0	3	1	3	2
056302333002	0563023330	0563023	0	1	1	2	2	2	0	0	0	0	0	0	1	0	0	0	0	0	0	0	0	2	1	2	2	2	2	2	2	2		2	2	2	2	2	43	1	3	1	1	2000	1	3	1	1	1
056302334002	0563023340	0563023	0	3	2	1	2	1	0	1	0	0	0	1	1	0	1	1	1	1	0	0	1				1					1		2	2	2			71	1	1	2	1	2600	1	3	2	5	1
056302335001	0563023350	0563023	0	3	1	2	2	3	1	0	0	0	0	0	0	1	1	0	0	1	0	0	1		1		2		2	2	2			2	2	2		2	48	1	1	1	1	2200	1	3	1	5	1
056346101001	0563461010	0563461	0	2	1	2	2	2	1	1	1	1	0	1	1	1	1	0	1	1	1	1	1	2	1	1	2		2		2	2			2	2		2	54	0	3	1	1	600	1	1	1	5	1
056346101002	0563461010	0563461	0	3	2	1	2	3	1	1	0	0	0	0	1	0	1	0	1	1	0	0	0	2	2	2	2	2	2	2	2	2		2	2	2		2	56	1	3	1	1	600	0	1	2	5	2
056346102001	0563461020	0563461	0	3	1	2	2	2	1	1	1	1	0	0	0	1	1	0	1	1	1	0	1	2	2	2	2	2	2	2	2	2	2	2	2	2	2	2	61	1	3	1	1	200	0	1	1	5	1
056346102002	0563461020	0563461	0	3	1	2	2	2	0	1	1	0	0	0	0	0	0	0	0	0	0	0	0	2	2	2	2	2	2	2	2	1	2	2	2	2	2	2	66	0	3	1	1	200	1	1	1	2	1
056346103001	0563461030	0563461	0	3	1	2	2	3	0	1	1	1	1	0	0	0	1	1	1	1	1	0	0		2	2	2	2	2	2	2		2	2	2	2		2	61	1	3	1	1	2000	0	3	1	5	1
056346103002	0563461030	0563461	0	1	2	2	1	2	0	0	0	0	0	0	0	1	1	0	0	0	0	0	0		2	2	2	2	2	1	2	2	2	2	2	2		2	63	0	3	1	1	2000	1	3	3	2	1
056346106001	0563461060	0563461	0	3	2	1	2	1	1	1	1	1	1	0	0	1	1	1	1	1	1	1	1	2	2	2	2	2	1	2	2	2	2	2	2	2		2	71	1	3	1	1	1400	1	2	2	5	1
056346106002	0563461060	0563461	0	1	2	1	2	1	0	0	1	0	0	0	0	0	0	0	0	0	0	0	0		2	2	2	2	2	2	2	2	2	2	2	2	2	2	75	0	3	1	1	1400	0	2	2	1	1
056346107002	0563461070	0563461	0	3	1	2	2	3	1	1	1	0	0	1	1	1	1	0	1	0	1	0	0		2	2	2		2	2	2	2		2	2	2	2		53	1	3	1	1	500	0	1	1	5	2
056346108002	0563461080	0563461	0	3	1	2	2	3	1	1	1	1	1	0	0	1	1	1	1	1	1	0	1			2	2	2	2	2	2	2		2	2	2		2	62	1	3	1	1	3000	0	3	1	5	1
056346110001	0563461100	0563461	0	3	1	2	2	3	0	1	1	1	0	1	0	0	0	0	0	1	1	0	1	2	2	2	2	2	2		2	2	2	2	2	2		2	54	1	3	1	1	2000	0	3	1	5	1
056346110002	0563461100	0563461	0	1	1	2	2	2	0	1	1	0	0	0	0	0	0	0	0	0	0	0	0	2	2	2	2	2		2	2	2	2	2	2	2	2	2	54	0	3	1	1	2000	0	3	1	2	1
056346112001	0563461120	0563461	0	2	2	1	2	3	1	1	1	0	1	0	1	1	1	0	1	0	1	1	1	2	2	2	2	2	2	2	2	2		2	2	2		2	69	0	3	1	1	500	0	1	2	5	1
056346112002	0563461120	0563461	0	3	1	2	2	3	1	1	0	0	1	1	1	1	1	1	1	1	1	1	1	2	2	2	2	2	2	2		1		2	2	2		2	68	1	3	1	1	500	1	1	1	5	1
056346113001	0563461130	0563461	0	3	1	2	2	3	1	1	1	0	1	0	1	1	1	0	1	1	1	1	0	2	2		2		2	2	1	2		2	2	2			66	1	3	1	1	500	1	1	1	5	1
056346113002	0563461130	0563461	0	2	2	1	2	3	0	1	1	0	0	1	1	0	1	1	1	1	1	1	0				2		1	1	2	1		2	2	2			69	0	3	1	1	500	1	1	2	5	1
056346114001	0563461140	0563461	0	1	1	2	2	2	1	1	1	0	0	0	0	0	0	0	0	0	0	0	0	2		2	2	2	2	2	2	2	2	2	2	2	2	2	51	0	3	1	1	60	0	1	1	3	2
056346116001	0563461160	0563461	0	3	2	1	2	1	1	1	1	0	0	1	1	1	1	1	0	1	1	0	1	2			2	2	2	2	2	2	2	2	2	2		2	64	1	3	1	1	1000	0	2	2	5	1
056346116002	0563461160	0563461	0	3	2	2	1	3	0	1	1	1	1	0	0	0	1	0	0	0	0	0	0			2	2	1		1	2	2		2	2	2		2	62	0	3	1	1	1000	1	2	3	5	1
056346117002	0563461170	0563461	0	3	1	2	2	2	0	1	1	1	0	1	1	0	1	0	1	1	1	0	1		2		2	2	2	2	2		2	2	2	2		2	53	1	3	1	1	1500	0	2	1	5	2
056346118001	0563461180	0563461	0	3	2	2	1	2	0	0	0	0	0	0	0	0	1	0	0	1	0	0	0	2	2	2	2	2	2	2	2	2	2	2	2	2	2	2	50	0	1	1	1	3000	0	3	3	2	1
056346118002	0563461180	0563461	0	3	1	2	2	2	1	0	0	0	0	0	0	0	1	0	0	0	0	0	0	2		2	2	2	2	1	2	2	2	2	2	2	2	2	50	1	3	1	1	3000	1	3	1	2	2
056346119002	0563461190	0563461	0	3	1	2	2	3	0	0	1	1	0	0	0	0	1	0	1	0	0	0	1	2	2	2	2	2	2	2		2	2	2	2	2	1	2	51	1	3	1	1	1250	1	2	1	5	1
056346119003	0563461190	0563461	0	3	2	1	2	3	1	0	0	0	0	0	0	0	0	0	1	0	0	0	0	1	2	2	2	2	2	2	2	2	2	2	2	2	1	2	56	0	3	1	1	1250	1	2	2	2	1
056346120001	0563461200	0563461	0	3	1	2	2	2	0	0	1	0	1	0	0	0	1	0	1	1	0	1	0		2	2	2		2	2	2	2		2	2	2		2	71	1	3	2	1	300	0	1	1	5	1
056346121001	0563461210	0563461	0	2	1	2	2	2	1	0	0	0	0	0	0	0	0	0	0	0	0	0	0	2	1	2	2	2	2	2	2	2	2	2	2	2	2	2	47	1	1	1	1	2500	1	3	1	1	1
056346121003	0563461210	0563461	0	3	1	2	2	2	0	0	1	0	0	0	0	0	0	0	0	0	0	0	0	1	1	1	2	2	2	2	2	2	2	2	2	2	2	2	50	0	1	1	1	2500	1	3	1	1	1
056346122001	0563461220	0563461	0	3	2	1	2	2	0	1	0	0	1	0	0	0	0	0	0	0	0	0	1	2		2	2	2	2	2	2	2		2	2	2	1	2	49	1	1	1	1	4000	1	4	2	3	2
056346122002	0563461220	0563461	0	3	2	1	2	1	0	0	0	0	0	0	0	0	1	0	0	0	0	0	0	2		2	2	2		2	2		2	2	2	2	2	2	51	0	1	1	1	4000	0	4	2	1	2
056346123002	0563461230	0563461	0	2	2	1	2	1	1	1	1	0	0	1	0	0	1	0	0	0	0	0	1	2	2	2	2	2	2	2	2	2	1	2	2	2	2	2	41	1	3	1	1	2000	1	3	2	5	1
056346125002	0563461250	0563461	0	3	1	2	2	2	0	0	0	0	0	0	0	0	1	0	0	0	0	0	0	2	2	2	2	2	2	2	2	2		2	2	2	2	2	48	0	3	1	1	1200	0	2	1	1	1
056346208002	0563462080	0563462	0	3	2	2	1	2	0	1	0	0	0	0	1	0	0	0	1	0	0	0	0	2	2	2	2		2	2	2	2		2	2	2	2		76	1	3	2	1	1000	0	2	3	3	1
056346210001	0563462100	0563462	0	3	1	2	2	2	1	1	0	0	0	0	0	0	1	0	0	0	0	0	0		2	2	2	2	2	2	2	2		2	2	2	2	2	64	0	3	1	1	1000	0	2	1	3	1
056346212001	0563462120	0563462	0	3	1	2	2	3	0	1	0	0	1	0	1	0	1	0	0	1	0	1	0		2	2	2	2	2	2	2	2		2	2	2		2	70	0	3	1	1	1000	0	2	1	5	1
056346212002	0563462120	0563462	0	3	1	2	2	2	1	1	1	1	1	1	1	1	1	1	1	1	1	1	1	2	2	2	2	2	2	2	2			2	2	2		2	68	1	3	1	1	1000	0	2	1	5	1
056346214002	0563462140	0563462	0	3	2	2	1	2	0	0	0	0	0	0	0	0	1	0	0	1	0	0	0	2	2	2	2	2	2	2	2	2	2	2	2	2		2	74	0	3	1	1	1500	0	2	3	2	1
056346215001	0563462150	0563462	0	3	1	2	2	1	0	1	0	0	0	0	0	0	1	0	0	0	0	0	0		2	2	2	2	2	2	2	2	2	2	2	2	2	2	73	1	3	2	1	2000	0	3	1	2	1
056346218001	0563462180	0563462	0	3	1	2	2	3	1	0	0	0	0	0	1	0	1	1	0	1	0	0	0	1	1	1	2	2	2		2	2		2	2	2	2	2	70	1	1	1	1	800	1	1	1	5	1
056346218002	0563462180	0563462	0	1	2	1	2	2	0	1	0	0	0	0	1	0	1	1	1	1	0	0	1	2	1	2	2	2	2	2	2	2	1	2	2	2	2	2	69	0	1	1	1	800	1	1	2	5	1
056346219002	0563462190	0563462	0	3	1	2	2	2	1	0	0	0	0	0	0	0	1	0	0	0	0	1	0	2	2	2	2	2	2	2	2	2	2	2	2	2		2	62	1	3	2	1	450	0	1	1	3	1
056346220001	0563462200	0563462	0	3	2	2	1	3	0	1	1	1	1	0	0	0	0	0	1	0	1	0	1		2	2	2	2	2	2		2	1	2	2	2	2	2	65	1	3	1	1	3000	1	3	3	5	1
056346220002	0563462200	0563462	0	1	2	2	1	3	0	1	1	1	0	1	0	0	0	0	0	0	0	0	1	2	2	2	2	2	2	2	2	2	2	2	2	2	2	2	63	0	1	1	1	3000	0	3	3	5	1
056346221001	0563462210	0563462	0	2	1	2	2	2	0	0	0	0	0	0	1	0	1	0	1	1	0	0	0	2	2	2	2	2	2	2	2			2	2	2		2	73	0	3	1	1	800	0	1	1	4	1
056346221002	0563462210	0563462	0	3	2	1	2	3	0	1	1	0	0	0	0	0	1	1	0	1	0	0	0				2	2	2	2	2	2		2	2	2		2	68	1	3	1	1	800	0	1	2	5	1
056346223001	0563462230	0563462	0	3	2	2	1	2	0	1	1	1	1	0	0	0	0	0	1	1	0	1	1	2			2	2	2	1	1	2	2	2	2	2	2	2	69	0	1	2	1	800	1	1	3	5	1
056346227001	0563462270	0563462	0	3	2	2	1	3	0	1	0	0	0	0	0	1	1	1	1	0	1	0	0		2	2	2		2	2	2	2	2	2	2	2		2	72	1	3	2	1	500	0	1	3	5	1
056346228001	0563462280	0563462	0	3	1	2	2	2	1	1	1	0	1	0	1	1	1	0	0	1	1	0	0	2		2	2	1	2	1	2	2		2	2	2		2	68	1	3	1	1	1000	1	2	1	5	1
056346228002	0563462280	0563462	0	1	1	2	2	2	0	0	0	0	0	0	0	0	1	0	1	0	0	1	0	2	2	2	2	1	2	2	2	2	2	2	2	2	2	2	67	0	3	1	1	1000	1	2	1	3	1
056346229002	0563462290	0563462	0	3	1	2	2	3	0	1	1	1	1	1	1	1	1	1	1	1	1	1	1				2	2		1	1			2	2	2		2	45	1	3	1	1	1000	1	2	1	5	1
056346230001	0563462300	0563462	0	3	1	2	2	2	1	1	1	1	0	0	0	0	1	0	0	0	0	0	0	2	2	2	2	2	2	2	2	2	2	2	2	2	2	2	50	0	1	1	1	6000	0	4	1	5	2
056346231002	0563462310	0563462	0	3	2	2	1	1	0	0	0	0	0	0	0	0	1	0	1	0	0	0	0	2	2	2	2	2	2	2	2	2	2	2	2	2	2	2	47	1	3	1	1	2000	0	3	3	2	1
056346232001	0563462320	0563462	0	1	1	2	2	2	0	0	0	0	0	0	0	1	1	0	0	1	1	0	0	2	2	2	2	2	2	2	2	2	1	2	2	2	1	2	69	1	3	1	1	1500	1	2	1	4	1
056346232002	0563462320	0563462	0	3	2	2	1	3	1	1	1	1	1	1	1	0	1	0	1	1	0	0	0	2	2	2	2	2		2	2	2	2	2	2	2		2	75	0	3	1	1	1500	0	2	3	5	1
056346301001	0563463010	0563463	0	3	2	2	2	3	0	1	1	1	1	1	1	1	1	1	1	1	1	1	0		1	1	2	2	2	2		2	2	2	2	2		2	67	1	1	2	1	7500	1	4	4	5	1
056346303002	0563463030	0563463	0	2	2	1	2	2	1	1	1	1	1	0	1	0	1	1	1	1	1	1	1	2	2	2	2	2	2		2	2	1	2	2	2		2	52	0	1	1	1	3500	1	4	2	5	2
056346306002	0563463060	0563463	0	1	1	2	2	2	1	0	0	0	0	0	0	0	1	0	0	1	0	0	0	2		2	2	2	2	2		2		2	2	2		2	50	0	1	1	1	3000	0	3	1	3	2
056346309001	0563463090	0563463	0	3	2	2	1	3	0	1	0	0	0	0	0	0	0	0	0	1	0	1	0	2		2	2	2	2		2	2	2	2	2	2		2	83	0	1	1	1	5000	0	4	3	3	2
056346309002	0563463090	0563463	0	3	2	1	2	3	0	0	0	0	0	1	1	0	0	0	1	1	0	0	0				2	1	2		2	1		2	2	2		2	75	1	1	1	1	5000	1	4	2	4	2
056346317001	0563463170	0563463	0	3	2	1	2	3	0	1	1	1	1	1	1	0	1	1	1	1	1	0	0	1			2	2	2		2		2	2	2	2		2	67	1	1	1	1	2500	1	3	2	5	1
056346317002	0563463170	0563463	0	3	2	2	1	3	0	0	0	0	0	0	0	1	1	1	1	1	1	1	1	2		2	2	1		2	2	2		2	2	2		2	77	0	1	1	1	2500	1	3	3	5	1
056346319001	0563463190	0563463	0	1	2	1	2	2	0	0	0	1	0	0	1	0	0	0	0	1	0	1	0			2	2	2	2	2	2	2		2	1	2	1	2	75	0	1	1	1	6500	1	4	2	4	1
056346320001	0563463200	0563463	0	3	2	2	1	2	0	1	1	0	0	0	1	0	0	1	1	1	1	0	1			2	2	2	2	2	2	2		2	2	2		2	64	1	1	2	1	3000	0	3	3	5	2
056346322001	0563463220	0563463	0	3	2	1	2	1	1	0	0	0	0	0	0	1	0	0	0	1	0	0	1	2	1	2	2	2	2	2	2	2		2	2	2		2	72	1	1	2	1	2000	1	3	2	4	2
056346323002	0563463230	0563463	0	2	2	1	2	1	0	0	0	0	0	0	0	0	1	0	1	0	0	0	0	2	2	2	2	2	2	2	2	2		2	2	2	2	2	61	1	1	1	1	5000	0	4	2	2	2
056346325002	0563463250	0563463	0	3	2	1	2	1	0	1	0	0	1	0	0	0	1	0	1	1	0	0	0		2	2	2	2	2	2	2	2	2	2	2	2		2	69	1	1	1	1	2130	0	3	2	5	1
056346332001	0563463320	0563463	0	2	1	2	2	3	1	1	1	1	1	1	1	1	1	1	1	1	1	1	1		1		2	2		2	2	2		2	2	2		2	68	1	1	1	1	5500	1	4	1	5	1
056346332002	0563463320	0563463	0	3	2	2	2	3	1	0	0	0	0	0	0	0	1	0	0	1	1	0	0		2	2	2		1	2	2		2	2	2	2			68	0	1	1	1	5500	1	4	4	4	1
056604101002	0566041010	0566041	0	3	1	2	2	2	0	0	0	0	0	0	0	0	0	0	0	0	1	0	0		2	2	2	2	2	2	2	2	2	2	2	2		2	58	1	3	1	1	1500	0	2	1	1	2
056604102001	0566041020	0566041	0	3	1	2	2	2	0	0	0	0	0	0	0	0	0	0	1	1	0	0	0		2	2	2		2	2	2	2	1	2	2	2		2	67	1	3	1	1	500	1	1	1	2	1
056604102002	0566041020	0566041	0	3	1	2	2	3	0	0	0	0	0	0	0	0	1	1	0	1	0	0	0		2	2	2		2	2	2	2	2	2	2	2		2	69	0	3	1	1	500	0	1	1	3	1
056604104002	0566041040	0566041	1	3	2	1	2	3	0	1	1	0	0	1	0	1	1	1	1	1	0	0	0	2	2	2	2	2			2	2		2	1	2		2	78	1	3	2	1	1500	1	2	2	5	1
056604105001	0566041050	0566041	0	2	1	2	2	2	1	1	1	1	1	1	0	0	1	1	0	1	1	1	1	1	1	2	2	2	2	2	2	2		2	2	2		2	56	0	3	1	1	1900	1	3	1	5	1
056604105002	0566041050	0566041	0	2	1	2	2	3	1	1	1	1	1	0	0	1	1	1	1	1	1	1	1		1	2	2	2	2	2	2	2		2	2	2		2	56	1	3	1	1	1900	1	3	1	5	1
056604106001	0566041060	0566041	0	3	2	1	2	2	0	0	0	0	0	0	0	1	1	0	1	1	0	0	0		2	2	2		2	2	2	2		2	2	2			71	1	3	2	1	700	0	1	2	4	1
056604107002	0566041070	0566041	0	3	2	1	2	2	0	0	1	1	1	0	1	1	1	0	0	1	0	0	1	2	2	2	2		2	2	2	2		2	2	2			66	1	3	1	1	300	0	1	2	5	1
056604108001	0566041080	0566041	1	1	2	2	2	2	0	0	0	0	0	0	1	0	0	0	0	0	0	0	0	1		2	2	2	2	2	2	2	2	2	2	2	2	2	61	0	1	3	1	100	1	1	4	1	1
056604110002	0566041100	0566041	0	1	1	2	2	3	0	0	0	0	0	0	0	1	0	0	1	1	1	0	0		1		2	2	2	2	2		2	2	2	2		2	78	1	3	2	1	500	1	1	1	4	1
056604112001	0566041120	0566041	0	3	1	2	2	3	0	0	0	0	0	0	0	0	0	0	1	0	0	0	0	2	2	2	2	2	2	2	2	2	2	2	2	2	1	2	73	0	3	2	1	300	1	1	1	1	1
056604114002	0566041140	0566041	0	3	1	2	2	2	0	0	0	0	0	0	0	0	0	0	0	0	1	0	0	1	1		2		2	2	2	2		2	2	2	2		58	1	3	1	1	1500	1	2	1	1	1
056604118001	0566041180	0566041	0	1	2	2	2	3	0	0	0	0	0	0	0	0	0	0	0	0	0	0	0	2	2	2	2	2	2	2	2	2	2	2	2	2	2	2	50	1	3	1	1	300	0	1	4	0	1
056604119002	0566041190	0566041	0	3	2	2	1	3	1	1	0	0	0	0	0	0	0	0	0	1	0	0	0	2	2	2	2	2	2	2	2	2	2	2	2	2	1	2	55	1	3	1	1	500	1	1	3	3	2
056604120001	0566041200	0566041	0	3	1	2	2	1	1	0	0	0	0	0	0	0	0	0	0	0	1	0	0	2	2	2	2	2	2	2	2	2	2	2	2	2		2	59	1	3	1	1	4000	0	4	1	2	1
056604120002	0566041200	0566041	0	1	1	2	2	2	0	0	0	0	0	0	0	0	0	0	0	1	0	0	0		2		2	2	2	2	2	2	2	2	2	2		2	64	0	3	1	1	4000	0	4	1	1	1
056604121001	0566041210	0566041	0	3	1	2	2	2	0	0	0	0	0	1	1	0	1	0	1	0	0	0	0	2	2	2	2	2	2	2	2	2		2	2	2		2	55	1	3	2	1	1200	0	2	1	4	1
056604124002	0566041240	0566041	0	1	1	2	2	2	0	1	1	1	1	0	1	1	1	1	0	1	0	1	1	2	2	2	2	2	2	2	2	2		2	2	2		2	57	1	3	2	2	550	0	1	1	5	1
056604125002	0566041250	0566041	0	1	1	2	2	2	0	0	0	0	0	0	0	1	1	0	0	0	0	0	0	2	2	2	2	2	2	2	2	2		2	2	2	2	2	56	1	3	2	2	1000	0	2	1	2	1
056604126002	0566041260	0566041	0	3	1	2	2	3	0	0	0	0	0	0	0	0	1	0	1	0	0	0	0		2	2	2		2		2	2		2	2	2			79	1	3	1	1	900	0	2	1	2	1
056604129001	0566041290	0566041	0	1	1	2	2	3	1	0	0	0	0	0	0	0	0	0	0	0	0	0	0	2	2	2	2	2	2	2	2	2	2	2	2	2		2	72	1	3	1	1	500	0	1	1	1	1
056604133002	0566041330	0566041	0	3	2	2	1	3	0	0	0	0	0	0	0	0	1	0	1	0	0	0	0			2	2	2	2		2	2		2	2	2		2	56	1	1	1	1	1800	0	2	3	2	1
056604134002	0566041340	0566041	0	2	1	2	2	2	0	0	0	0	0	0	0	0	1	0	1	1	0	0	1	2		2	2	1	2	1	2	2		2	2	2		2	62	1	3	1	1	2000	1	3	1	4	1
056604135002	0566041350	0566041	0	1	2	1	2	2	1	1	0	0	1	1	0	1	0	0	1	1	1	0	1			2	2	2	2	2	2	2		2	2	2		2	69	1	1	2	1	80	0	1	2	5	1
056604136001	0566041360	0566041	0	2	2	1	2	2	1	1	0	0	0	0	1	0	1	0	1	1	0	1	1		2	2	2	2	2	2	2	2		2	2	2		2	63	1	3	1	1	1000	0	2	2	5	1
056604136002	0566041360	0566041	0	3	1	2	2	3	1	0	0	0	1	0	1	0	1	0	0	0	0	0	0	1	2	2	2	2	2	2	2	2		2	2	2	2	2	67	0	3	1	1	1000	1	2	1	4	1
056604137001	0566041370	0566041	0	3	1	2	2	2	1	1	1	1	1	1	0	1	1	0	1	1	1	1	0	2	2	2	2	2	2	2	2	2	2	2	2	2		2	69	0	3	1	1	1000	0	2	1	5	1
056604137002	0566041370	0566041	0	3	1	2	2	2	1	0	1	0	1	0	1	0	1	0	0	1	0	0	1	2	2	2	2	2	2	2	2	2		2	2	2		2	61	1	3	1	1	1000	0	2	1	5	1
056604138002	0566041380	0566041	0	3	1	2	2	2	0	1	0	0	0	0	0	0	0	0	0	0	0	0	0	2	2	2	2		2	2	2	2		2	2	2		1	69	0	3	2	1	500	1	1	1	1	1
056604141002	0566041410	0566041	0	3	2	1	2	1	1	0	0	0	0	0	0	0	0	0	0	0	0	0	0	2	1	2	2	1	2	2	2	2	2	2	2	2	2	2	45	1	3	1	1	1200	1	2	2	1	1
056604143002	0566041430	0566041	0	3	2	2	1	3	1	0	0	0	0	0	1	0	0	0	0	0	0	0	0	2	2	2	1	2		1	2	2		2	2	2		2	44	1	3	1	1	1500	1	2	3	2	1
056604201001	0566042010	0566042	0	3	1	2	2	2	0	0	0	0	0	0	0	0	1	0	0	0	0	0	0	1	2	2	2	2	2	2	2	2	2	2	2	2	2	2	65	1	3	1	1	1000	1	2	1	1	1
056604201002	0566042010	0566042	0	1	1	2	2	2	1	0	0	0	0	0	0	0	0	0	0	1	1	0	0	2	2	2	2	2	2	2	2	2	2	2	2	2	2	2	66	0	3	1	1	1000	0	2	1	3	1
056604202001	0566042020	0566042	0	3	2	2	2	3	1	1	0	0	0	0	0	1	1	0	0	0	0	0	1				2		2		1	2		2	2	2	2		77	0	3	1	1	2500	1	3	4	5	2
056604202002	0566042020	0566042	0	3	2	2	1	2	1	1	1	0	0	1	1	0	1	0	1	0	1	1	0		2		2	2	2	2	2			2	2	2		2	63	1	3	1	1	2500	0	3	3	5	1
056604205002	0566042050	0566042	0	1	2	2	1	2	0	1	0	0	0	0	1	1	0	0	0	0	0	0	0		2	2	2		2	2	2	2		2	2	2	2	2	74	1	3	2	1	1500	0	2	3	3	1
056604206001	0566042060	0566042	0	3	2	1	2	3	0	0	1	0	0	1	1	1	0	0	0	0	0	0	0	2	2	2	2	2	2	2	2	2		2	2	2		2	67	1	3	1	1	500	0	1	2	4	1
056604206002	0566042060	0566042	0	3	2	1	2	2	0	0	0	0	0	1	0	0	0	0	0	0	0	0	0	2	2	2	2		2	2	2	2		2	2	2		2	71	0	3	1	1	500	0	1	2	1	1
056604207001	0566042070	0566042	0	3	2	2	1	1	0	0	0	0	0	1	1	1	0	0	0	0	0	0	0	2	2	2	2	2	2	2	2	2	2	2	2	2	2	2	82	1	3	1	1	2500	0	3	3	3	1
056604208002	0566042080	0566042	0	3	2	1	2	2	0	0	0	0	0	0	0	0	1	0	0	0	0	0	0		2	2	2	2	2	2	2	2	2	2	2	2		2	73	1	3	1	1	1000	0	2	2	1	1
056604209001	0566042090	0566042	0	3	1	2	2	2	0	0	0	0	0	0	0	0	0	0	1	1	0	0	0	2	2	2	2	2	2	2	2	2	2	2	2	2		2	64	1	3	2	1	500	0	1	1	2	1
056604211001	0566042110	0566042	0	3	1	2	2	1	0	0	0	0	0	0	0	0	1	0	0	0	0	0	0	2	2	2	2	2	2	2	2	2		2	2	2	2	2	63	1	3	1	1	1200	0	2	1	1	1
056604211002	0566042110	0566042	0	3	1	2	2	2	0	0	0	0	0	0	0	0	1	0	0	0	0	0	0		2	2	2		2	2	2	2	2	2	2	2		1	65	0	3	1	1	1200	1	2	1	1	1
056604214001	0566042140	0566042	0	1	1	2	2	2	0	0	0	0	0	0	0	0	1	1	0	1	0	0	0		2	2	2	2	2	2	2	2		2	2	2	2	2	71	1	3	1	1	1000	0	2	1	3	1
056604214002	0566042140	0566042	0	1	1	2	2	2	0	0	0	0	0	1	0	0	0	0	0	0	0	0	0		2	2	2	2	2	2	2	2	2	2	2	2	2	2	69	0	3	1	1	1000	0	2	1	1	1
056604215001	0566042150	0566042	0	1	2	1	2	3	0	0	0	0	0	0	0	0	0	0	0	1	1	0	0	2	2	2	2	2	2	2	2	2	2		1		1	2	59	0	3	1	1	1000	1	2	2	2	1
056604216001	0566042160	0566042	0	1	2	2	1	3	0	0	0	0	0	0	0	1	0	0	0	0	0	0	0	2	2	2	2		2	1	2	2	2	2	2	2	2	2	53	1	3	1	1	2500	1	3	3	1	1
056604217001	0566042170	0566042	0	3	1	2	2	3	0	0	0	0	0	0	0	0	0	0	0	0	0	0	0	2	2	2	2			2	2			2	2	2		2	64	0	3	1	1	3500	0	4	1	0	1
056604218001	0566042180	0566042	0	3	2	2	1	3	1	1	1	1	1	1	1	1	0	0	1	1	1	0	1	2	1		2		2	2	2	2		2	2	2		1	71	0	3	1	1	700	1	1	3	5	2
056604218002	0566042180	0566042	0	3	1	2	2	2	0	0	0	0	1	0	0	0	0	0	0	1	0	0	0		2	2	2	2	2	2	2	2	2	2	2	2	2	2	69	1	3	1	1	700	0	1	1	2	1
056604219001	0566042190	0566042	1	3	2	2	2	3	0	0	0	0	0	0	0	0	0	0	0	1	0	0	0	2	2	2	2	2	2	2	2	2		2	2	2		2	85	1	3	2	1	1500	0	2	4	1	1
056604220002	0566042200	0566042	0	3	2	2	1	2	0	0	0	0	0	0	0	0	1	0	0	0	0	0	0	2	2	2	2				2				2	2		1	52	1	3	1	1	200	1	1	3	1	1
056604223001	0566042230	0566042	0	1	1	2	2	3	0	0	0	0	0	0	1	0	1	0	0	0	0	0	0		2	2	2	2	2	2	2	2		2	2	2	1	2	46	1	3	1	1	1200	1	2	1	2	1
056604226001	0566042260	0566042	0	1	2	1	2	2	0	0	0	0	1	0	0	0	0	0	0	0	0	0	0	2	2	2	2	2	2	2	2	2		2	2	2		2	52	1	3	1	1	3000	0	3	2	1	2
056604228002	0566042280	0566042	0	3	1	2	2	1	0	0	0	0	0	0	0	0	1	0	0	1	0	0	0	2	2	2	2	2	2	2	2	2		2	2	2	2	2	39	1	3	1	1	3000	0	3	1	2	1
056604229001	0566042290	0566042	0	3	2	2	1	2	0	0	1	0	0	0	0	0	0	0	0	0	0	0	0	2	2	2	2	2	2	2	2	2	2	2	2	2	2	2	46	1	3	1	1	3000	0	3	3	1	1
056604230002	0566042300	0566042	0	3	1	2	2	2	1	1	1	1	1	0	1	1	1	0	1	1	1	0	1	2	2	2	2	2		1	2	2		2	2	2		2	71	1	3	1	1	1000	1	2	1	5	1
056604301002	0566043010	0566043	0	3	1	2	2	3	0	0	0	0	0	0	1	0	0	0	0	0	0	0	0	2	2	2	2	2	2	2	2	2		2	2	2	2	2	68	0	1	2	1	1200	0	2	1	1	1
056604306002	0566043060	0566043	0	3	2	2	2	2	1	0	0	0	1	0	0	0	0	0	0	0	0	0	1	2	2	2	2		2	2	2	2	2	2	2	2	1		77	1	3	2	1	2500	1	3	4	3	1
056604310002	0566043100	0566043	0	3	1	2	2	2	0	0	0	0	0	0	0	0	1	0	0	1	1	0	0				2		2		2	2		2	2	2		2	65	1	1	1	1	2000	0	3	1	3	1
056604312002	0566043120	0566043	0	1	2	1	2	3	0	0	0	0	0	0	0	0	1	0	1	0	0	0	0	2	2	2	2		2	2	2	2	2	2	2	2		2	55	1	3	1	1	2500	0	3	2	2	2
056604313002	0566043130	0566043	0	2	1	2	2	1	0	0	0	0	0	0	0	0	1	0	1	0	0	0	0	2	2	2	2	2	2	2	2	2	2	2	2	2	2	2	72	1	3	2	1	1500	0	2	1	2	1
056604314001	0566043140	0566043	0	3	2	2	1	2	0	0	0	0	0	0	0	1	1	0	0	0	0	0	0	2	2	2	2	1	2	2	2	2	2	2	2	2	1	1	61	1	3	2	1	1000	1	2	3	2	1
056604315001	0566043150	0566043	0	3	2	1	2	3	1	1	0	0	0	0	0	1	1	0	0	0	0	0	0				2	2	2	2	2	2	2	2	2	2		2	76	1	1	2	1	1500	0	2	2	4	1
056604317001	0566043170	0566043	0	1	2	2	2	1	0	0	0	0	0	0	0	0	0	0	0	0	0	0	0	2	2	2	2	2	2	2	2	2		2	2	2	2	2	53	0	1	1	1	4000	0	4	4	0	2
056604319002	0566043190	0566043	0	1	1	2	2	2	0	0	0	0	0	0	0	0	0	0	0	0	0	0	0	2	2	2	2	2	2	2	2	2		2	2	2	2	2	51	1	3	1	1	500	0	1	1	0	1
056604320001	0566043200	0566043	0	3	2	2	2	2	0	1	1	0	1	1	1	0	1	1	1	1	1	1	1				2	2	2	2	2	2		2	2	2		2	68	1	3	1	1	800	0	1	4	5	1
056604321001	0566043210	0566043	0	3	2	1	2	2	1	0	0	1	1	0	0	0	0	0	1	0	0	0	0		2	2	2	2	2	2	2	2	2	2	2	2	1	2	70	0	1	1	1	1000	1	2	2	4	1
056604321002	0566043210	0566043	0	3	1	2	2	2	1	0	0	0	0	0	0	0	0	0	0	1	0	0	0	2	2	2	2		2		2	2	2	2	2	2		1	65	1	1	1	1	1000	1	2	1	2	1
056604323001	0566043230	0566043	0	3	1	2	2	3	0	1	0	0	0	0	1	1	1	1	0	1	0	0	0		2	2	2		2	2	2	2	1	2	2	2	2	2	49	1	3	1	1	1200	1	2	1	5	2
056604324001	0566043240	0566043	0	3	2	1	2	2	1	0	1	1	0	0	0	0	0	0	0	1	0	0	1	2	2	2	2	2	2	2	2	2		2	2	2		2	52	1	1	1	1	1500	0	2	2	5	1
056604324002	0566043240	0566043	0	1	1	2	2	2	0	0	0	0	0	0	1	0	0	0	0	0	0	0	0	2	2	2	2	2	2	2	2	2	2	2	2	2	2	2	55	0	1	1	1	1500	0	2	1	1	1
056604326002	0566043260	0566043	0	1	1	2	2	2	0	0	0	0	1	0	1	0	1	0	1	0	0	1	0	2	2	2	2	2	2	2	2	2	2	2	1	2	1	2	78	0	3	1	1	1000	1	2	1	5	1
056604329001	0566043290	0566043	0	1	2	2	1	2	0	0	0	0	0	0	0	0	0	0	0	0	0	0	0	2	2	2	2	2	2	2	2	2	2	2	2	2	1	2	60	0	1	1	1	2000	1	3	3	0	1
056604329002	0566043290	0566043	0	3	2	1	2	2	0	0	0	0	0	0	0	0	0	0	0	0	0	0	0	2	2	2	2	2	2	2	2	2	2	2	2		2	2	55	1	1	1	1	2000	0	3	2	0	1
056604331002	0566043310	0566043	0	3	1	2	2	2	0	0	0	0	0	0	0	0	1	0	1	0	0	0	0		2	2	2	1			2	2		2	2	2		2	65	0	3	1	1	700	1	1	1	2	1
056604332001	0566043320	0566043	0	1	2	2	1	2	0	0	0	0	0	0	0	0	1	0	1	0	0	0	0	2	2	2	2	2	2	2	2	2		2	2	2	2	2	51	1	1	1	1	2000	0	3	3	2	1
056604334002	0566043340	0566043	0	3	2	2	1	2	0	0	1	0	0	0	0	0	0	0	1	0	0	0	0	2		2		1	2	2	2	2		2	2	2		2	84	1	1	2	1	400	1	1	3	2	1
056604335001	0566043350	0566043	0	3	2	1	2	2	0	1	0	0	1	0	1	1	0	0	1	1	0	0	1		1	2	2	2	2	1	2	2		2	2	2		1	67	1	1	1	1	1600	1	2	2	5	1
056604335002	0566043350	0566043	0	3	2	2	1	2	0	0	1	0	0	1	1	0	0	0	1	1	1	1	1		2		2	1	2		2	2		2	2	2		2	75	0	1	1	1	1600	1	2	3	5	1
056604337002	0566043370	0566043	0	3	2	2	1	3	0	0	0	0	0	0	0	0	1	0	0	0	0	0	0	2	2		2	2	2	2	2	2		2	2	2	2	2	46	1	3	1	1	1000	0	2	3	1	1
056604338001	0566043380	0566043	0	3	2	1	2	3	0	0	0	0	0	0	1	0	0	0	0	0	0	0	0	2	2	2	2		2	2	2			2	2	2	2	2	49	1	3	1	1	3500	0	4	2	1	1
056604338002	0566043380	0566043	0	1	1	2	2	2	1	0	0	0	0	0	0	0	0	0	0	0	0	0	0		2	2	2	2	2	2	2	2		2	2	2	2	2	49	0	3	1	1	3500	0	4	1	1	1
056604339001	0566043390	0566043	0	1	1	2	2	2	0	1	0	0	0	0	1	0	1	0	1	0	1	0	0	2	2	2	2	2	2	2	2	2		2	2	2	2	2	64	0	1	1	1	2400	0	3	1	5	1
056604339002	0566043390	0566043	0	3	1	2	2	3	0	1	0	0	1	0	0	0	0	0	0	0	0	0	0	2	2	1	2	2	2	2	2	2	2	2	2	2	1	2	50	1	1	1	1	2400	1	3	1	2	1
056604341001	0566043410	0566043	0	1	1	2	2	2	0	0	0	0	0	0	0	0	1	0	0	0	0	0	0	2	2	2	2	2	2	2	2	2	1	1	2	2		2	49	0	3	1	1	3500	1	4	1	1	1
056604342002	0566043420	0566043	0	3	2	2	1	2	0	0	0	0	0	0	0	0	1	0	0	1	0	0	1	2	1	2	2	2	2	2	2	2	2	2	2	2	1	2	52	0	1	1	1	3000	1	3	3	3	1
057457101001	0574571010	0574571	0	3	2	2	2	3	0	0	0	0	1	0	0	0	0	0	0	0	0	0	0	2	2	2	2	2	2		2			2	2	2		2	63	1	3	1	1	600	0	1	4	1	1
057457102001	0574571020	0574571	0	3	2	2	1	3	1	0	0	0	0	0	0	0	0	0	0	0	0	0	0	2	2	2	2		2	2	2	2		2	2	2		2	74	1	1	2	1	3000	0	3	3	1	1
057457103002	0574571030	0574571	0	3	2	1	2	2	1	1	0	0	0	0	0	1	0	0	1	0	0	0	0	2	2	2	2		2	2	2			2	2	2		2	57	1	1	1	1	2200	0	3	2	4	2
057457104001	0574571040	0574571	0	3	1	2	2	2	1	1	1	1	1	0	0	1	1	1	1	1	1	1	0	2	2	2	2	2	2	2	2	2	2	2	2	2		2	68	1	3	1	1	150	0	1	1	5	1
057457104002	0574571040	0574571	0	3	2	2	1	2	1	1	0	1	0	1	0	1	1	1	1	1	1	0	1		2	1	2	2			2	2	2	2	2	2		2	69	0	3	1	1	150	1	1	3	5	1
057457105002	0574571050	0574571	0	1	1	2	2	2	1	1	0	0	0	0	0	0	1	0	0	0	0	0	0	2	2	2	2	2	2	2	2	2		2	2	2	2	2	63	0	3	1	1	1500	0	2	1	3	1
057457107002	0574571070	0574571	0	3	2	2	1	2	0	0	0	0	0	0	0	0	1	0	0	0	0	0	0	2		1	2	2	2	2	2	1	2	2	2	2	2	2	62	0	1	1	1	1500	1	2	3	1	1
057457109002	0574571090	0574571	0	1	1	2	2	1	0	0	1	0	1	0	0	0	0	1	1	1	0	1	0	2	2	2	2	2	2	2	2	2	2	2	2	2		2	63	1	3	1	2	5000	0	4	1	5	1
057457110001	0574571100	0574571	0	3	1	2	2	2	1	1	1	0	0	1	1	0	0	0	1	1	1	1	0	1	2		2	2	2	1	2	2	2	2	2	2		2	69	1	3	2	1	300	1	1	1	5	1
057457111002	0574571110	0574571	0	3	2	1	2	2	0	0	0	0	0	1	0	0	1	0	0	0	0	0	0	2	2	2	2		2	2	2	2	2	2	2	2			66	0	3	1	1	500	0	1	2	2	1
057457114001	0574571140	0574571	0	3	2	1	2	3	1	1	1	0	0	0	0	0	1	0	1	0	0	0	0	2	2	2	2	2			2	2		2	2	2		2	81	1	3	1	1	3000	0	3	2	5	1
057457114002	0574571140	0574571	0	1	1	2	2	2	1	0	0	0	0	0	0	0	0	0	0	1	0	0	1		2	2	2	2	2	1	2			2	1	2		2	83	0	3	1	1	3000	1	3	1	3	1
057457117002	0574571170	0574571	0	3	1	2	2	2	0	0	1	0	0	0	1	0	1	1	1	1	0	0	0		1	2	2		2	2	2	2		2	2	2		2	69	1	3	1	1	200	1	1	1	5	1
057457119001	0574571190	0574571	0	1	1	2	2	1	0	0	0	0	0	0	0	0	1	0	1	0	0	0	0	2	2	2	2	2	2	2	2	2	2	2	2	2		2	77	1	3	2	1	600	0	1	1	2	1
057457120001	0574571200	0574571	0	3	1	2	2	3	0	0	0	0	0	0	0	0	1	0	0	0	0	0	0	2	2	2	2	2	2	2	2	2	2	2	2	2		2	68	1	3	1	1	1000	0	2	1	1	1
057457121001	0574571210	0574571	0	3	1	2	2	2	0	0	0	0	0	0	0	1	1	0	0	0	0	0	0	2	2	2	2	2	2	2	2	2		2	2	2		2	52	0	3	1	1	1500	0	2	1	2	1
057457122002	0574571220	0574571	0	3	1	2	2	2	1	1	0	0	0	0	0	0	0	0	0	1	0	0	0	2	2	2	2	2	2	2	2		2	2	1	2	2	2	63	1	1	1	1	20000	1	4	1	3	1
057457123001	0574571230	0574571	0	3	1	2	2	1	0	0	0	0	0	1	0	0	0	0	0	0	0	0	0	2	2	2	2	2	2	2	2	2	2	2	2	2	2	2	70	1	3	1	1	1000	0	2	1	1	1
057457123002	0574571230	0574571	0	1	2	2	1	2	0	0	1	1	0	0	0	1	1	1	1	1	1	0	0	1	2	2	2	2	2	2	1	1		2	2	2		2	70	0	3	1	1	1000	1	2	3	5	1
057457124001	0574571240	0574571	0	3	1	2	2	3	1	1	1	1	1	1	1	1	0	0	0	1	0	0	1	2	2	2	2	2	2		2	2		2	1	2		2	74	1	3	2	1	1400	1	2	1	5	1
057457125002	0574571250	0574571	0	3	2	2	1	2	1	0	0	0	0	0	0	1	1	0	1	1	0	0	0	2	2	2	2		2	2	2	1		2	2	2		2	54	1	3	1	1	1000	1	2	3	5	1
057457126001	0574571260	0574571	0	1	1	2	2	3	0	0	0	1	0	1	1	1	1	0	1	0	0	0	1		1	2	2	1	1	2	2	2	1		2	2	1	2	67	0	3	1	1	2000	1	3	1	5	1
057457128001	0574571280	0574571	0	1	2	1	2	2	1	1	1	1	1	0	1	1	1	1	1	0	1	0	1	2	2	2	2		2		2	2		2	2	2		2	63	1	3	1	1	1400	0	2	2	5	2
057457129002	0574571290	0574571	0	3	1	2	2	3	0	1	1	0	0	0	0	1	1	0	0	0	0	0	1	2	2	2	2		2	2	2	2		2	2	2			50	1	3	1	1	2000	0	3	1	5	2
057457130001	0574571300	0574571	0	1	1	2	2	2	0	0	0	0	0	0	1	0	1	0	0	0	0	0	0	2	2	2	2	2	2	2	2	2	1	2	2	2		1	48	0	3	1	1	2000	1	3	1	2	2
057457130002	0574571300	0574571	0	3	1	2	2	3	1	1	0	0	1	0	1	1	1	0	0	1	1	1	0	2	2	2	2	2	2	2	2	1	1	2	2	2		2	50	1	3	1	1	2000	1	3	1	5	1
057457201001	0574572010	0574572	0	1	1	2	2	1	0	0	1	1	1	0	0	0	0	0	0	1	1	0	0	1	2	2	2	2	2	1	2	2	2	2	2	2	2	2	69	1	3	2	1	1000	1	2	1	5	1
057457202001	0574572020	0574572	0	3	2	2	2	2	0	0	0	0	0	0	0	1	0	0	0	0	0	0	0	2	2	2	2	2	2	2	2	2	2	2	2	2	1	2	83	0	3	2	1	150	1	1	4	1	1
057457203001	0574572030	0574572	0	3	2	2	1	1	1	1	1	1	1	0	0	0	1	1	0	1	1	1	0		2	1	2	2	2		2	2		2	2	2		2	67	1	3	1	1	2500	1	3	3	5	1
057457204001	0574572040	0574572	0	3	1	2	2	3	0	0	0	0	0	1	0	0	0	0	0	0	0	0	0	2	2	2	2	2	2	1	2	2		2	2	2		2	59	0	3	1	1	1500	1	2	1	1	1
057457206002	0574572060	0574572	0	3	2	2	1	2	0	0	1	0	0	0	0	0	0	0	0	0	0	0	0		2	2	2	2	2	2	2	2		2	2	2	2	2	83	0	3	2	1	6000	0	4	3	1	1
057457208001	0574572080	0574572	0	3	2	2	1	3	0	0	0	0	0	0	0	1	0	0	0	0	0	0	0	1	1	1	2	2	2		2	2	2	2	1	2			71	0	3	1	1	1250	1	2	3	1	1
057457208002	0574572080	0574572	0	3	1	2	2	2	0	1	1	1	0	0	1	0	1	0	1	0	1	0	0	2	2	2	2	2	2	2	2	2		2	2	2		2	65	1	3	1	1	1250	0	2	1	5	1
057457212001	0574572120	0574572	0	3	1	2	2	3	1	0	1	0	1	0	1	1	1	0	1	1	0	1	0		2	2	2	2	2		2	2	1	2	2	2		2	80	1	3	1	1	1200	1	2	1	5	2
057457212002	0574572120	0574572	0	3	2	2	1	3	0	1	1	1	1	1	0	1	1	1	1	1	1	0	0		2	2	2		2		2	1	2	2	2	2			77	0	3	1	1	1200	1	2	3	5	2
057457214002	0574572140	0574572	0	3	1	2	2	2	0	0	0	0	0	0	0	1	1	0	0	0	0	0	0	2	2	2	2	2	2	2	2	2	2	2	2	2		2	58	1	3	1	1	500	0	1	1	2	1
057457215001	0574572150	0574572	0	3	1	2	2	2	0	1	1	1	0	0	0	0	0	0	0	1	0	0	0	2	2	2	2	2	2	2	2	2	2	2	2	2	2	2	60	0	3	1	1	3000	0	3	1	4	1
057457215002	0574572150	0574572	0	3	1	2	2	2	1	1	0	0	0	0	1	1	1	1	1	1	0	0	1	1	2		2	2	2	2	2	1	2	2	2	2		2	60	1	3	1	1	3000	1	3	1	5	1
057457217001	0574572170	0574572	1	1	2	2	1	3	0	0	0	0	0	0	0	0	1	0	0	0	0	0	0		2	2	2	2	2	2	2	2	2	2	2	2	2	2	74	0	3	1	1	300	0	1	3	1	1
057457217002	0574572170	0574572	0	3	2	2	2	3	0	0	0	0	0	0	0	1	0	0	0	0	0	0	0	2	2	2	2		2	2	2	2		2	2	2		2	74	1	3	1	1	300	0	1	4	1	1
057457218001	0574572180	0574572	0	2	1	2	2	1	1	1	1	1	1	0	0	1	0	1	1	1	1	1	0			1	2		1			2	1	2	2	2	1	2	74	1	3	1	1	150	1	1	1	5	1
057457218002	0574572180	0574572	0	1	1	2	2	2	1	1	0	0	1	0	1	0	0	1	1	0	0	0	0	2	2	2	2	1	2	2	2	2	1	2	2	2		2	77	0	3	1	1	150	1	1	1	5	1
057457219002	0574572190	0574572	0	3	1	2	2	3	1	1	1	1	1	1	1	1	1	1	1	1	1	0	1	1	1		2	2	2	2	2			2	2	2	2	2	71	1	3	1	1	1200	1	2	1	5	1
057457220001	0574572200	0574572	0	3	1	2	2	2	1	0	0	0	0	1	1	0	1	0	1	1	1	0	0	2	2	2	2	2	2	2	2	2		2	2	2		2	64	1	3	1	1	1300	0	2	1	5	1
057457220002	0574572200	0574572	0	2	1	2	2	3	1	0	0	0	0	0	0	1	1	0	0	1	0	0	1		2		2		2			1	2		2	2		2	67	0	3	1	1	1300	1	2	1	5	1
057457221002	0574572210	0574572	0	1	1	2	2	2	1	0	0	0	0	0	0	0	0	0	0	0	0	0	0	2	2	2	2	2	2	2	2	2	2		2	2	2	2	53	0	1	1	1	1600	0	2	1	1	2
057457222001	0574572220	0574572	0	3	2	2	1	3	0	0	0	0	0	0	1	0	1	0	1	0	0	0	0		2	2	2		2		2			2	1	2	2		71	1	3	2	1	2500	1	3	3	3	1
057457224001	0574572240	0574572	0	3	2	2	2	3	0	1	0	0	1	0	0	0	0	0	0	0	1	0	0		1		1	2	2	2	2	2		2	2	2		2	73	1	3	1	1	3500	1	4	4	3	1
057457224002	0574572240	0574572	0	3	2	1	2	3	0	1	0	0	0	0	0	0	1	0	0	0	0	0	1	2	2	2	2		2	2	2	2		2	2	2	2	2	78	0	3	1	1	3500	0	4	2	3	1
057457226002	0574572260	0574572	0	1	1	2	2	3	1	1	1	0	0	0	1	0	1	0	0	0	0	0	1	2	1		2	2	2		2	2		2	2	2	2	2	68	1	3	1	1	1500	1	2	1	5	1
057457229001	0574572290	0574572	0	3	2	2	2	2	0	0	0	0	0	0	0	1	1	0	0	0	0	0	0	2	2	2	2	2	2	2	2	2		2	2	2		2	59	1	3	2	1	700	0	1	4	2	1
057457301001	0574573010	0574573	0	3	1	2	2	2	1	0	0	0	0	0	1	0	0	0	0	0	0	0	0	1	2	2	2		2		2	2		2	2	2		2	65	1	3	2	1	50	1	1	1	2	1
057457302001	0574573020	0574573	0	3	2	1	2	2	0	0	0	0	0	0	0	0	1	0	0	1	0	0	0	1	2	2	2	2	2	2	2	2	2	2	2	2	2	2	55	1	3	1	1	500	1	1	2	2	1
057457302002	0574573020	0574573	0	1	1	2	2	2	0	0	0	1	0	0	0	0	1	0	0	0	0	0	0	2	2	2	2	2	2	2	2	2	2	2	2	2		2	64	0	3	1	1	500	0	1	1	2	1
057457303001	0574573030	0574573	0	3	1	2	2	2	1	1	1	1	1	1	1	1	1	1	1	1	1	1	1	2	1	1	2				1	2		2	1	1		1	66	1	1	1	1	500	1	1	1	5	1
057457304001	0574573040	0574573	0	3	1	2	2	3	1	0	0	0	0	0	1	0	0	0	0	0	0	0	0			1	2	2	1	2	2	2		2	2	2	2	2	63	1	3	1	1	1000	1	2	1	2	1
057457304002	0574573040	0574573	0	3	1	2	2	2	0	0	0	0	1	0	0	0	1	0	1	0	0	0	1		2	2	2	2	2	2	2	2	2	2	2	2		2	66	0	3	1	1	1000	0	2	1	4	1
057457305001	0574573050	0574573	0	1	1	2	2	3	1	0	0	0	0	0	0	0	0	0	0	0	0	0	0	2	2	1	2	2	2	2	2	2		2	2	2		2	60	0	3	1	1	500	1	1	1	1	1
057457305002	0574573050	0574573	0	3	1	2	2	2	0	1	0	0	0	0	0	0	0	0	0	0	0	0	0	2	2	2	2	1	2	1	2	2	1	2	2	2	2	2	56	1	3	1	1	500	1	1	1	1	1
057457307001	0574573070	0574573	0	1	1	2	2	3	1	1	0	0	0	0	0	1	1	0	0	0	0	0	1	2	2		1	2	2	2	2	2	1	2	2	2		1	73	0	3	1	1	1000	1	2	1	5	1
057457307002	0574573070	0574573	0	1	2	2	1	3	1	0	0	0	0	0	1	1	1	0	0	1	0	1	0		2	2	2	2	2		1			2	2	2	1	2	70	1	3	1	1	1000	1	2	3	5	1
057457308001	0574573080	0574573	0	3	2	1	2	1	0	1	1	0	1	0	0	0	0	0	1	0	0	0	0	2	2	2	2	2	2	1	2	2	2	2	2	2	1	2	80	1	1	2	1	4000	1	4	2	4	1
057457309001	0574573090	0574573	0	3	1	2	2	2	0	1	0	0	0	0	0	0	1	0	0	1	1	1	1	2	2	2	2		2	2	2	2	2	2	2	2		2	76	0	3	1	1	700	0	1	1	5	1
057457309002	0574573090	0574573	0	3	2	1	2	2	1	0	1	0	0	0	1	1	1	0	1	0	1	0	0		2	2	2	1		2	2	2		2	2	2			69	1	3	1	1	700	1	1	2	5	1
057457310002	0574573100	0574573	0	3	2	2	1	3	1	0	0	0	0	0	0	0	0	0	0	0	0	0	0	2	2	2	2	2	2	2	2	2		2	2		1	2	71	1	3	2	1	5000	1	4	3	1	1
057457311002	0574573110	0574573	0	3	2	2	2	1	0	0	0	0	0	0	0	1	1	0	0	0	0	0	0		2		2	2	2	2	2	2	2	2	2	2		2	44	1	3	1	1	400	0	1	4	2	1
057457312001	0574573120	0574573	0	3	1	2	2	1	1	1	0	0	0	0	1	0	0	0	1	0	0	0	0		2	2	2	2		2	2	2		2	2	2			66	1	3	1	1	550	0	1	1	4	1
057457313002	0574573130	0574573	0	3	2	1	2	2	0	1	1	0	0	0	0	0	0	0	0	0	0	0	0	2	2	2	2	2	2	2	2			2	2	2		2	71	1	3	1	1	100	0	1	2	2	1
057457315001	0574573150	0574573	0	3	2	2	1	2	1	0	0	0	0	0	0	1	1	1	1	0	0	0	0		2	2	2	2	2	1	2	2		2	2	2	2	2	74	1	3	2	1	1	1	1	3	5	1
057457317002	0574573170	0574573	0	3	1	2	2	3	1	1	1	1	0	1	1	1	1	1	0	1	0	0	0	2	2	2	2	2	2	2	2	2		2	2	2	2	2	52	1	3	1	1	2400	0	3	1	5	1
057457317003	0574573170	0574573	0	1	2	1	2	3	1	0	0	0	0	0	0	1	1	0	0	0	0	0	0	1	2	2	2	2	2	2	2	2		2	2	2	2	2	54	0	3	1	1	2400	1	3	2	3	1
057457318002	0574573180	0574573	0	1	1	2	2	2	0	1	1	0	0	0	0	0	0	0	1	1	1	0	0	2	2	2	2	2	2	2	2	2	2	2	2	2		2	62	1	3	1	1	500	0	1	1	5	1
057457322001	0574573220	0574573	0	1	1	2	2	2	0	0	0	0	0	0	0	0	0	0	0	0	0	0	0	2	2	2	2	2	2	2	2	2	2	2	2	2		2	75	1	3	2	2	200	0	1	1	0	1
057457324001	0574573240	0574573	0	3	2	2	2	3	1	1	0	0	0	0	0	1	0	0	1	1	1	0	0	2	2	2	2		2	2	1	1		2	2	2			67	0	3	1	1	1000	1	2	4	5	1
057457324002	0574573240	0574573	0	1	1	2	2	2	0	0	1	0	0	0	0	0	1	0	0	0	0	0	0		2	2	2		2	2	2	2		2	2	2		2	69	1	3	1	1	1000	0	2	1	2	1
[truncated: 8,241 more rows]
[truncated: 3 more columns]
